# Supplementary material for: Aqua­(1H-benzimidazole-κN 3)(pyridine-2,6-dicarboxyl­ato-κ3 O 2,N,O 6)copper(II) 0.75-hydrate
Source: Acta Crystallogr Sect E Struct Rep Online. 2010 Apr 17;66(Pt 5):m532. doi: 10.1107/S160053681001353X (PMC2979051; doi:10.1107/S160053681001353X)
Supplement: Supplementary file 1 [file e-66-0m532-sup1.cif]

##############################################################################
###                                                                        ###
###        Electronic paper (Acta Crystallographica Section E)             ###
###                                                                        ###
##############################################################################
#                                                                            #
# This CIF contains the data in a paper accepted for publication in Acta     #
# Crystallographica Section E. It conforms to the requirements of Notes      #
# for Authors for Section E, and has been peer reviewed under the auspices   #
# of the IUCr Commission on Journals.                                        #
#                                                                            #
# Full details of the Crystallographic Information File format               #
# are given in the paper "The Crystallographic Information File (CIF):       #
# a New Standard Archive File for Crystallography" by S. R. Hall, F. H.      #
# Allen and I. D. Brown [Acta Cryst. (1991), A47, 655-685].                  #
#                                                                            #
# The current version of the core CIF dictionary is obtainable from          #
# ftp://ftp.iucr.org/pub/cif_core.dic. The current version number is 2.4.    #
#                                                                            #
# Software is freely available for graphical display of the structure(s) in  #
# this CIF.  For information consult the CIF home page http://www.iucr.org/  #
# cif/home.html                                                              #
#                                                                            #
# This file may be used for bona fide research purposes within the           #
# scientific community so long as proper attribution is given to the journal # 
# article from which it was obtained.                                        #
#                                                                            #
##############################################################################
                                             
data_I
_audit_creation_method     SHELXL-97
_chemical_name_systematic
;
Aqua(1<i>H</i>-benzimidazole-\k<i>N</i>^3^)(pyridine-2,6-dicarboxylato-
\k^3^<i>O</i>^2^,<i>N</i>,<i>O</i>^6^)copper(II) 0.75-hydrate
;
_chemical_name_common     ?
_chemical_formula_moiety     'C14 H11 Cu N3 O5, 0.75(H2 O)'
_chemical_formula_sum     'C14 H12.5 Cu1 N3 O5.75 '
_chemical_formula_iupac     '[Cu (C7 H3 N O4) (C7 H6 N2) (H2 O)], 0.75H2 O'
_chemical_formula_weight     378.32
_chemical_melting_point     ?
_symmetry_cell_setting     'monoclinic'
_symmetry_space_group_name_H-M     'P 21/n'
_symmetry_space_group_name_Hall     '-P 2yn'
loop_
    _symmetry_equiv_pos_as_xyz
    'x, y, z'
    '-x+1/2, y+1/2, -z+1/2'
    '-x, -y, -z'
    'x-1/2, -y-1/2, z-1/2'
_cell_length_a     8.6388(17)
_cell_length_b     17.692(4)
_cell_length_c     9.783(2)
_cell_angle_alpha     90.00
_cell_angle_beta     97.78(3)
_cell_angle_gamma     90.00
_cell_volume     1481.5(5)
_cell_formula_units_Z     4
_cell_measurement_reflns_used     2800
_cell_measurement_theta_min     4.36
_cell_measurement_theta_max     20.58
_cell_measurement_temperature     295(2)
_exptl_crystal_description     'block'
_exptl_crystal_colour     'blue'
_exptl_crystal_size_max     0.26
_exptl_crystal_size_mid     0.24
_exptl_crystal_size_min     0.18
_exptl_crystal_density_diffrn     1.696
_exptl_crystal_density_meas     ?
_exptl_crystal_density_method     'not measured'
_exptl_crystal_F_000     770
_exptl_absorpt_coefficient_mu     1.510
_exptl_absorpt_correction_type     'multi-scan'
_exptl_absorpt_process_details     '(<i>SADABS</i>; Sheldrick, 1996)'
_exptl_absorpt_correction_T_min     0.677
_exptl_absorpt_correction_T_max     0.759
_diffrn_ambient_temperature     295(2)
_diffrn_radiation_type     MoK\a
_diffrn_radiation_wavelength     0.71073
_diffrn_radiation_source     'fine--focus sealed tube'
_diffrn_radiation_monochromator     'graphite'
_diffrn_measurement_device_type     'Bruker SMART CCD area-detector'
_diffrn_measurement_method     '\f and \w scans'
_diffrn_detector_area_resol_mean     ?
_diffrn_reflns_number     12842
_diffrn_reflns_av_R_equivalents     0.0622
_diffrn_reflns_av_sigmaI/netI     0.0445
_diffrn_reflns_theta_min     3.12
_diffrn_reflns_theta_max     25.02
_diffrn_reflns_theta_full     25.02
_diffrn_measured_fraction_theta_max     0.998
_diffrn_measured_fraction_theta_full     0.998
_diffrn_reflns_limit_h_min     -10
_diffrn_reflns_limit_h_max     10
_diffrn_reflns_limit_k_min     -21
_diffrn_reflns_limit_k_max     21
_diffrn_reflns_limit_l_min     -11
_diffrn_reflns_limit_l_max     11
_diffrn_standards_number     0
_diffrn_standards_interval_count     .
_diffrn_standards_interval_time     .
_diffrn_standards_decay_%     ?
_refine_special_details
;
 Refinement of F^2^ against ALL reflections. The weighted <i>R</i>--factor
 w<i>R</i> and goodness of fit <i>S</i> are based on <i>F</i>^2^, conventional
 <i>R</i>--factors <i>R</i> are based on <i>F</i>, with <i>F</i> set to zero
 for negative <i>F</i>^2^. The threshold expression of
 <i>F</i>^2^ > 2\s(<i>F</i>^2^) is used only for calculating
 <i>R</i>--factors(gt) etc. and is  not relevant to the choice of reflections
 for refinement. <i>R</i>--factors based on <i>F</i>^2^ are statistically about
 twice as large as those based on <i>F</i>, and <i>R</i>--factors based on ALL
 data will be even larger.
;
_reflns_number_total     2614
_reflns_number_gt     2108
_reflns_threshold_expression     I>2\s(I)
_refine_ls_structure_factor_coef     Fsqd
_refine_ls_matrix_type     full
_refine_ls_R_factor_all     0.0668
_refine_ls_R_factor_gt     0.0489
_refine_ls_wR_factor_gt     0.0977
_refine_ls_wR_factor_ref     0.1026
_refine_ls_goodness_of_fit_ref     1.231
_refine_ls_restrained_S_all     1.231
_refine_ls_number_reflns     2614
_refine_ls_number_parameters     218
_refine_ls_number_restraints     0
_refine_ls_hydrogen_treatment     constr
_refine_ls_weighting_scheme     calc
_refine_ls_weighting_details
         'calc w=1/[\s^2^(Fo^2^)+(0.0321P)^2^+1.3817P] where P=(Fo^2^+2Fc^2^)/3'
_atom_sites_solution_hydrogens     geom
_atom_sites_solution_primary     direct
_atom_sites_solution_secondary     difmap
_refine_ls_shift/su_max     0.000
_refine_ls_shift/su_mean     0.000
_refine_diff_density_max     0.630
_refine_diff_density_min     -0.295
_refine_ls_extinction_method     none
_refine_ls_extinction_coef     ?
loop_
    _atom_type_symbol
    _atom_type_description
    _atom_type_scat_dispersion_real
    _atom_type_scat_dispersion_imag
    _atom_type_scat_source
    'C' 'C' 0.0033 0.0016
                         'International Tables Vol C Tables 4.2.6.8 and 6.1.1.4'
    'H' 'H' 0.0000 0.0000
                         'International Tables Vol C Tables 4.2.6.8 and 6.1.1.4'
    'N' 'N' 0.0061 0.0033
                         'International Tables Vol C Tables 4.2.6.8 and 6.1.1.4'
    'O' 'O' 0.0106 0.0060
                         'International Tables Vol C Tables 4.2.6.8 and 6.1.1.4'
    'Cu' 'Cu' 0.3201 1.2651
                         'International Tables Vol C Tables 4.2.6.8 and 6.1.1.4'
_computing_data_collection     'SMART (Bruker, 1998)'
_computing_cell_refinement     'SAINT (Bruker, 1999)'
_computing_data_reduction     'SAINT (Bruker, 1999)'
_computing_structure_solution     'SHELXS97 (Sheldrick, 2008)'
_computing_structure_refinement     'SHELXL97 (Sheldrick, 2008)'
_computing_molecular_graphics     'SHELXTL (Sheldrick, 2008)'
_computing_publication_material     'SHELXTL (Sheldrick, 2008)'
loop_
    _atom_site_type_symbol
    _atom_site_label
    _atom_site_fract_x
    _atom_site_fract_y
    _atom_site_fract_z
    _atom_site_U_iso_or_equiv
    _atom_site_adp_type
    _atom_site_calc_flag
    _atom_site_refinement_flags
    _atom_site_occupancy
    _atom_site_disorder_assembly
    _atom_site_disorder_group
    Cu Cu1 0.21983(5) 0.15993(3) 0.91593(5) 0.03235(18) Uani d . 1 . .
    O O1W 0.1635(3) 0.14651(17) 1.1317(3) 0.0490(8) Uani d . 1 . .
    H H1A 0.1016 0.1119 1.1510 0.074 Uiso d R 1 . .
    H H1B 0.2504 0.1412 1.1831 0.074 Uiso d R 1 . .
    O O1 0.2325(3) 0.04517(15) 0.8889(3) 0.0428(8) Uani d . 1 . .
    O O2 0.0796(3) -0.05328(15) 0.8281(3) 0.0468(8) Uani d . 1 . .
    O O3 -0.0676(3) 0.33244(15) 0.8066(3) 0.0379(7) Uani d . 1 . .
    O O4 0.1407(3) 0.26612(14) 0.8944(3) 0.0348(7) Uani d . 1 . .
    N N1 0.0128(3) 0.14008(17) 0.8315(3) 0.0272(7) Uani d . 1 . .
    N N2 0.4407(4) 0.17683(17) 0.9703(3) 0.0325(8) Uani d . 1 . .
    N N3 0.6752(4) 0.14636(19) 1.0717(4) 0.0381(9) Uani d . 1 . .
    H H3A 0.7523 0.1188 1.1072 0.046 Uiso calc R 1 . .
    C C1 0.1030(4) 0.0149(2) 0.8435(4) 0.0343(10) Uani d . 1 . .
    C C2 -0.0305(4) 0.0691(2) 0.8052(4) 0.0290(9) Uani d . 1 . .
    C C3 -0.1796(4) 0.0531(2) 0.7462(4) 0.0380(10) Uani d . 1 . .
    H H3 -0.2121 0.0035 0.7291 0.046 Uiso calc R 1 . .
    C C4 -0.2802(5) 0.1129(2) 0.7127(5) 0.0433(12) Uani d . 1 . .
    H H4 -0.3820 0.1035 0.6720 0.052 Uiso calc R 1 . .
    C C5 -0.2321(4) 0.1860(2) 0.7386(4) 0.0359(10) Uani d . 1 . .
    H H5A -0.2998 0.2263 0.7154 0.043 Uiso calc R 1 . .
    C C6 -0.0812(4) 0.1984(2) 0.7998(4) 0.0279(9) Uani d . 1 . .
    C C7 0.0006(4) 0.2725(2) 0.8364(4) 0.0288(9) Uani d . 1 . .
    C C8 0.5344(4) 0.1218(2) 1.0185(4) 0.0365(10) Uani d . 1 . .
    H H8 0.5055 0.0712 1.0158 0.044 Uiso calc R 1 . .
    C C9 0.6754(4) 0.2233(2) 1.0597(4) 0.0314(9) Uani d . 1 . .
    C C10 0.7901(5) 0.2770(3) 1.1004(4) 0.0418(11) Uani d . 1 . .
    H H10 0.8885 0.2636 1.1444 0.050 Uiso calc R 1 . .
    C C11 0.7497(5) 0.3500(3) 1.0722(5) 0.0472(12) Uani d . 1 . .
    H H11 0.8222 0.3878 1.0993 0.057 Uiso calc R 1 . .
    C C12 0.6032(5) 0.3706(3) 1.0040(5) 0.0448(11) Uani d . 1 . .
    H H12 0.5818 0.4213 0.9849 0.054 Uiso calc R 1 . .
    C C13 0.4908(5) 0.3176(2) 0.9650(4) 0.0361(10) Uani d . 1 . .
    H H13 0.3930 0.3315 0.9204 0.043 Uiso calc R 1 . .
    C C14 0.5275(4) 0.2424(2) 0.9940(4) 0.0284(9) Uani d . 1 . .
    O O2W 0.0560(6) 0.4772(2) 0.8653(7) 0.100(2) Uani d P 0.75 . .
    H H2A 0.0357 0.4379 0.8162 0.150 Uiso d PR 0.75 . .
    H H2B 0.0004 0.4956 0.9225 0.150 Uiso d PR 0.75 . .
loop_
    _atom_site_aniso_label
    _atom_site_aniso_U_11
    _atom_site_aniso_U_22
    _atom_site_aniso_U_33
    _atom_site_aniso_U_12
    _atom_site_aniso_U_13
    _atom_site_aniso_U_23
    Cu1 0.0228(3) 0.0257(3) 0.0449(3) -0.0002(2) -0.0085(2) -0.0006(2)
    O1W 0.0418(17) 0.055(2) 0.0454(19) -0.0227(15) -0.0100(14) 0.0104(15)
    O1 0.0249(15) 0.0278(16) 0.071(2) 0.0008(12) -0.0099(15) -0.0021(14)
    O2 0.0299(16) 0.0238(16) 0.082(2) -0.0006(13) -0.0096(15) 0.0019(15)
    O3 0.0376(16) 0.0255(15) 0.0480(18) 0.0073(13) -0.0035(13) 0.0005(13)
    O4 0.0279(15) 0.0263(15) 0.0464(18) 0.0003(12) -0.0094(13) -0.0017(13)
    N1 0.0238(17) 0.0281(19) 0.0279(18) 0.0004(14) -0.0031(14) 0.0008(14)
    N2 0.0261(17) 0.0265(19) 0.043(2) 0.0012(14) -0.0033(15) -0.0018(15)
    N3 0.0241(18) 0.035(2) 0.052(2) 0.0056(15) -0.0041(16) 0.0006(17)
    C1 0.026(2) 0.030(2) 0.045(3) -0.0004(18) -0.0036(19) 0.0017(19)
    C2 0.025(2) 0.026(2) 0.035(2) 0.0017(17) 0.0005(17) 0.0020(17)
    C3 0.026(2) 0.031(2) 0.054(3) -0.0034(18) -0.004(2) -0.002(2)
    C4 0.022(2) 0.042(3) 0.062(3) 0.0002(19) -0.009(2) 0.000(2)
    C5 0.024(2) 0.031(2) 0.050(3) 0.0070(18) -0.0034(19) 0.0034(19)
    C6 0.028(2) 0.028(2) 0.027(2) 0.0034(18) 0.0009(17) 0.0007(17)
    C7 0.031(2) 0.031(2) 0.024(2) 0.0020(18) 0.0024(18) -0.0017(17)
    C8 0.027(2) 0.031(2) 0.048(3) 0.0026(19) -0.005(2) -0.001(2)
    C9 0.024(2) 0.036(2) 0.033(2) -0.0030(18) 0.0014(18) -0.0016(18)
    C10 0.026(2) 0.051(3) 0.048(3) -0.005(2) 0.002(2) -0.007(2)
    C11 0.036(3) 0.051(3) 0.055(3) -0.019(2) 0.008(2) -0.008(2)
    C12 0.053(3) 0.033(2) 0.050(3) -0.007(2) 0.012(2) 0.003(2)
    C13 0.032(2) 0.035(2) 0.041(3) -0.0020(19) 0.0032(19) 0.0050(19)
    C14 0.025(2) 0.031(2) 0.030(2) -0.0026(17) 0.0050(17) -0.0011(17)
    O2W 0.102(4) 0.026(3) 0.169(6) -0.016(3) 0.001(4) -0.020(3)
_geom_special_details
;
 All s.u.'s (except the s.u. in the dihedral angle between two l.s. planes)
 are estimated using the full covariance matrix. The cell s.u.'s are taken
 into account individually in the estimation of s.u.'s in distances, angles
 and torsion angles; correlations between s.u.'s in cell parameters are only
 used when they are defined by crystal symmetry. An approximate (isotropic)
 treatment of cell s.u.'s is used for estimating s.u.'s involving l.s.
 planes.
;
loop_
    _geom_bond_atom_site_label_1
    _geom_bond_atom_site_label_2
    _geom_bond_site_symmetry_2
    _geom_bond_distance
    _geom_bond_publ_flag
    Cu1 N1 . 1.898(3) ?
    Cu1 N2 . 1.934(3) ?
    Cu1 O4 . 2.001(3) ?
    Cu1 O1 . 2.052(3) ?
    Cu1 O1W . 2.242(3) ?
    O1W H1A . 0.8500 ?
    O1W H1B . 0.8500 ?
    O1 C1 . 1.265(4) ?
    O2 C1 . 1.229(5) ?
    O3 C7 . 1.229(4) ?
    O4 C7 . 1.270(4) ?
    N1 C6 . 1.324(5) ?
    N1 C2 . 1.325(5) ?
    N2 C8 . 1.312(5) ?
    N2 C14 . 1.384(5) ?
    N3 C8 . 1.329(5) ?
    N3 C9 . 1.366(5) ?
    N3 H3A . 0.8600 ?
    C1 C2 . 1.507(5) ?
    C2 C3 . 1.368(5) ?
    C3 C4 . 1.380(5) ?
    C3 H3 . 0.9300 ?
    C4 C5 . 1.372(6) ?
    C4 H4 . 0.9300 ?
    C5 C6 . 1.377(5) ?
    C5 H5A . 0.9300 ?
    C6 C7 . 1.509(5) ?
    C8 H8 . 0.9300 ?
    C9 C14 . 1.392(5) ?
    C9 C10 . 1.391(5) ?
    C10 C11 . 1.358(6) ?
    C10 H10 . 0.9300 ?
    C11 C12 . 1.396(6) ?
    C11 H11 . 0.9300 ?
    C12 C13 . 1.366(6) ?
    C12 H12 . 0.9300 ?
    C13 C14 . 1.389(5) ?
    C13 H13 . 0.9300 ?
    O2W H2A . 0.8500 ?
    O2W H2B . 0.8500 ?
loop_
    _geom_angle_atom_site_label_1
    _geom_angle_atom_site_label_2
    _geom_angle_atom_site_label_3
    _geom_angle_site_symmetry_1
    _geom_angle_site_symmetry_3
    _geom_angle
    _geom_angle_publ_flag
    N1 Cu1 N2 . . 169.98(14) ?
    N1 Cu1 O4 . . 80.76(12) ?
    N2 Cu1 O4 . . 101.21(12) ?
    N1 Cu1 O1 . . 79.88(12) ?
    N2 Cu1 O1 . . 96.93(12) ?
    O4 Cu1 O1 . . 159.86(10) ?
    N1 Cu1 O1W . . 94.52(12) ?
    N2 Cu1 O1W . . 95.10(13) ?
    O4 Cu1 O1W . . 94.81(11) ?
    O1 Cu1 O1W . . 92.20(12) ?
    Cu1 O1W H1A . . 120.5 ?
    Cu1 O1W H1B . . 106.3 ?
    H1A O1W H1B . . 108.7 ?
    C1 O1 Cu1 . . 113.8(2) ?
    C7 O4 Cu1 . . 114.9(2) ?
    C6 N1 C2 . . 123.0(3) ?
    C6 N1 Cu1 . . 118.0(3) ?
    C2 N1 Cu1 . . 119.0(3) ?
    C8 N2 C14 . . 105.5(3) ?
    C8 N2 Cu1 . . 121.5(3) ?
    C14 N2 Cu1 . . 131.9(3) ?
    C8 N3 C9 . . 107.7(3) ?
    C8 N3 H3A . . 126.2 ?
    C9 N3 H3A . . 126.2 ?
    O2 C1 O1 . . 125.5(4) ?
    O2 C1 C2 . . 119.1(3) ?
    O1 C1 C2 . . 115.4(3) ?
    N1 C2 C3 . . 120.2(4) ?
    N1 C2 C1 . . 111.6(3) ?
    C3 C2 C1 . . 128.2(4) ?
    C2 C3 C4 . . 117.9(4) ?
    C2 C3 H3 . . 121.1 ?
    C4 C3 H3 . . 121.1 ?
    C5 C4 C3 . . 120.9(4) ?
    C5 C4 H4 . . 119.5 ?
    C3 C4 H4 . . 119.5 ?
    C4 C5 C6 . . 118.4(4) ?
    C4 C5 H5A . . 120.8 ?
    C6 C5 H5A . . 120.8 ?
    N1 C6 C5 . . 119.5(4) ?
    N1 C6 C7 . . 111.7(3) ?
    C5 C6 C7 . . 128.8(4) ?
    O3 C7 O4 . . 125.4(4) ?
    O3 C7 C6 . . 120.0(3) ?
    O4 C7 C6 . . 114.6(3) ?
    N2 C8 N3 . . 112.7(4) ?
    N2 C8 H8 . . 123.7 ?
    N3 C8 H8 . . 123.7 ?
    N3 C9 C14 . . 105.7(3) ?
    N3 C9 C10 . . 131.7(4) ?
    C14 C9 C10 . . 122.7(4) ?
    C11 C10 C9 . . 116.0(4) ?
    C11 C10 H10 . . 122.0 ?
    C9 C10 H10 . . 122.0 ?
    C10 C11 C12 . . 122.4(4) ?
    C10 C11 H11 . . 118.8 ?
    C12 C11 H11 . . 118.8 ?
    C13 C12 C11 . . 121.3(4) ?
    C13 C12 H12 . . 119.3 ?
    C11 C12 H12 . . 119.3 ?
    C12 C13 C14 . . 117.8(4) ?
    C12 C13 H13 . . 121.1 ?
    C14 C13 H13 . . 121.1 ?
    N2 C14 C9 . . 108.4(3) ?
    N2 C14 C13 . . 131.8(4) ?
    C9 C14 C13 . . 119.8(4) ?
    H2A O2W H2B . . 126.4 ?
loop_
    _geom_hbond_atom_site_label_D
    _geom_hbond_atom_site_label_H
    _geom_hbond_atom_site_label_A
    _geom_hbond_site_symmetry_A
    _geom_hbond_distance_DH
    _geom_hbond_distance_HA
    _geom_hbond_distance_DA
    _geom_hbond_angle_DHA
    O1W H1A O2 3_557 0.85 1.91 2.740(4) 164
    O2W H2A O3 1_555 0.85 2.06 2.804(5) 145
    O2W H2B O2w 3_567 0.85 2.25 3.037(9) 154
    N3 H3A O2 3_657 0.86 1.90 2.756(4) 175
data_global
_journal_date_recd_electronic     2010-04-05
_journal_date_accepted     2010-04-12
_journal_name_full     'Acta Crystallographica, Section E'
_journal_year     2010
_journal_volume     66
_journal_issue      5
_journal_page_first     m532
_journal_page_last     m532
_journal_paper_category     QM
_journal_coeditor_code     RK2200
_publ_contact_author_name     'Islam Ullah Khan'
_publ_contact_author_address
;
Materials Chemistry Laboratory,
Department of
Chemistry,
Government College University,
Lahore 54000,
Pakistan
;
_publ_contact_author_email     'iukhangcu@126.com'
_publ_contact_author_fax     '+90-352-4374933'
_publ_contact_author_phone     '+90-352-4374901 extra 33106'
_publ_section_title
;\
Aqua(1<i>H</i>-benzimidazole-\k<i>N</i>^3^)(pyridine-2,6-dicarboxylato-\
\k^3^<i>O</i>^2^,<i>N</i>,<i>O</i>^6^)copper(II) 0.75-hydrate
;
loop_
    _publ_author_name
    _publ_author_address
    'Gui-Ying Dong'
;
College of Chemical Engineering and Biotechnology
Hebei Polytechnic University
Tangshan 063009
People's Republic of China
;
    'Li-Hua Fan'
;
College of Chemical Engineering and Biotechnology
Hebei Polytechnic University
Tangshan 063009
People's Republic of China
;
    'Li-Xia Yang'
;
College of Chemical Engineering and Biotechnology
Hebei Polytechnic University
Tangshan 063009
People's Republic of China
;
    'Khan, Islam Ullah'
;
Materials Chemistry Laboratory
Department of Chemistry
Government College University
Lahore 54000
Pakistan
;
