# Supplementary material for: Aqua­(1H-benzimidazole-κN 3)(pyridine-2,6-dicarboxyl­ato-κ3 O 2,N,O 6)copper(II) 0.75-hydrate
Source: Acta Crystallogr Sect E Struct Rep Online. 2010 Apr 17;66(Pt 5):m532. doi: 10.1107/S160053681001353X (PMC2979051; doi:10.1107/S160053681001353X)
Supplement: Supplementary file 2 [file e-66-0m532-Isup2.hkl]

# 
# h,k,l, Fc-squared, Fo-squared, sigma(Fo-squared) and status flag 
# 
data_I
_shelx_title ' shelxl in P2(1)/n' 
_shelx_refln_list_code          4 
_shelx_F_calc_maximum      168.53 
_exptl_crystal_F_000       770.00 
_reflns_d_resolution_high  0.8403 
 
loop_ 
 _symmetry_equiv_pos_as_xyz 
 'x, y, z' 
 '-x+1/2, y+1/2, -z+1/2' 
 '-x, -y, -z' 
 'x-1/2, -y-1/2, z-1/2' 
 
_cell_length_a     8.6388 
_cell_length_b    17.6920 
_cell_length_c     9.7832 
_cell_angle_alpha  90.000 
_cell_angle_beta   97.776 
_cell_angle_gamma  90.000 
 
_shelx_F_squared_multiplier     1.000 
 
loop_ 
 _refln_index_h 
 _refln_index_k 
 _refln_index_l 
 _refln_F_squared_calc 
 _refln_F_squared_meas 
 _refln_F_squared_sigma 
 _refln_observed_status 
   2   0   0     3129.17     2770.56     38.85 o 
   4   0   0    11049.69    12033.62    174.49 o 
   6   0   0      717.96      659.89     30.64 o 
   8   0   0        0.03       42.53     42.29 o 
  10   0   0       83.48      100.32     30.95 o 
   2   1   0     4620.57     4731.84     57.02 o 
   3   1   0     2145.38     2166.19     28.45 o 
   4   1   0    10355.24    11309.83    116.57 o 
   5   1   0      622.23      602.01     18.33 o 
   6   1   0      894.32      905.81     27.26 o 
   7   1   0      617.21      685.04     26.38 o 
   8   1   0       81.83      138.56     17.51 o 
   9   1   0      811.22      794.21     41.97 o 
  10   1   0      752.30      827.35     50.02 o 
   1   2   0     8932.19     8541.90     65.20 o 
   2   2   0      940.75     1057.94     11.70 o 
   3   2   0     4184.09     4205.69     45.59 o 
   4   2   0     1004.56      930.09     23.85 o 
   5   2   0     1756.78     1919.45     62.04 o 
   6   2   0      304.45      271.13     16.49 o 
   7   2   0      653.85      656.47     25.64 o 
   8   2   0       14.37       23.80     12.91 o 
   9   2   0        3.60        7.75     14.66 o 
  10   2   0        2.12       13.37     30.30 o 
   1   3   0      153.05       56.54      3.28 o 
   2   3   0       40.46       45.92      5.25 o 
   3   3   0      237.13      179.92     10.61 o 
   4   3   0      120.02      122.68     14.23 o 
   5   3   0     3177.80     3264.83     59.94 o 
   6   3   0      452.93      452.88     19.06 o 
   7   3   0      462.14      421.79     21.99 o 
   8   3   0      753.72      695.47     31.19 o 
   9   3   0     1735.33     1647.74     60.64 o 
  10   3   0      121.30       80.79     42.42 o 
   0   4   0     6923.41     5741.58    221.88 o 
   1   4   0     7086.44     7115.27     95.44 o 
   2   4   0     4401.87     4596.27     63.92 o 
   3   4   0        9.65       14.62      4.53 o 
   4   4   0     2661.59     2571.26     43.13 o 
   5   4   0     2609.04     2538.76     68.10 o 
   6   4   0      220.27      209.79     14.03 o 
   7   4   0       59.46       79.16     20.38 o 
   8   4   0        6.30        9.08      9.74 o 
   9   4   0       79.56      109.44     24.27 o 
  10   4   0        0.34       -3.10     27.01 o 
   1   5   0     1029.07     1308.52     30.82 o 
   2   5   0     2169.50     2038.74     45.45 o 
   3   5   0      325.54      348.42     11.87 o 
   4   5   0     5385.71     5633.75     80.82 o 
   5   5   0      162.88      129.52     11.79 o 
   6   5   0     2569.36     2545.97     48.62 o 
   7   5   0      317.15      372.23     19.94 o 
   8   5   0      911.72      978.02     55.32 o 
   9   5   0      449.65      452.05     44.80 o 
   0   6   0    17863.12    17988.18    204.38 o 
   1   6   0     2886.83     3218.21     40.90 o 
   2   6   0     4755.75     4231.51     65.95 o 
   3   6   0     1262.05     1513.03     55.18 o 
   4   6   0     2449.08     2246.37     78.27 o 
   5   6   0        1.87       24.68      8.99 o 
   6   6   0     1703.29     1745.08     45.83 o 
   7   6   0       25.17       36.58     15.50 o 
   8   6   0        2.57       10.37     14.24 o 
   9   6   0        6.33       16.86     24.48 o 
   1   7   0      199.70      139.16     15.22 o 
   2   7   0     1830.57     2054.59     50.25 o 
   3   7   0     2494.10     2652.67     45.11 o 
   4   7   0     3736.88     3846.13     64.12 o 
   5   7   0     1903.74     1827.44     43.82 o 
   6   7   0      129.01      124.87     15.80 o 
   7   7   0       31.56       72.79     22.62 o 
   8   7   0      835.90      707.58     46.58 o 
   9   7   0     1011.75     1016.84     61.42 o 
   0   8   0       52.69       57.56      9.43 o 
   1   8   0    15696.40    16326.47    153.73 o 
   2   8   0       32.96       41.34      5.10 o 
   3   8   0     2495.43     2199.35     41.53 o 
   4   8   0      317.26      320.97     16.66 o 
   5   8   0     1848.97     1967.71     46.92 o 
   6   8   0      946.22      900.58     31.48 o 
   7   8   0      183.52      148.59     27.20 o 
   8   8   0      119.88      111.92     50.89 o 
   9   8   0       64.50       88.00     32.56 o 
   1   9   0     2976.04     3517.10     90.16 o 
   2   9   0     6289.99     7279.00     84.02 o 
   3   9   0     2401.78     2485.77     69.59 o 
   4   9   0       17.97       31.33     10.43 o 
   5   9   0     6043.23     6092.87    103.28 o 
   6   9   0     1065.90     1121.53     51.17 o 
   7   9   0      642.73      683.92     42.57 o 
   8   9   0       30.37       44.04     32.26 o 
   9   9   0     1026.86      962.24     67.26 o 
   0  10   0    15852.27    17043.37    261.22 o 
   1  10   0     2020.94     2014.65     36.92 o 
   2  10   0     3177.91     3000.67     47.04 o 
   3  10   0       52.76       44.30      9.65 o 
   4  10   0     1261.30     1232.38     34.73 o 
   5  10   0      275.36      267.51     24.59 o 
   6  10   0        3.13       15.63     15.74 o 
   7  10   0       79.57      107.26     28.24 o 
   8  10   0        0.37        7.04     22.63 o 
   1  11   0        1.44       21.39      7.44 o 
   2  11   0       32.30       42.26     11.13 o 
   3  11   0       59.43       89.97     13.33 o 
   4  11   0     3651.49     3414.97     92.38 o 
   5  11   0      255.51      256.02     25.13 o 
   6  11   0      511.20      552.55     39.08 o 
   7  11   0      198.59      217.29     37.41 o 
   8  11   0      489.82      649.52     51.03 o 
   0  12   0     1422.48     1453.28     47.70 o 
   1  12   0      921.17      888.33     26.61 o 
   2  12   0      556.98      539.21     28.95 o 
   3  12   0     2416.48     2375.46     63.38 o 
   4  12   0      617.89      572.31     25.40 o 
   5  12   0      921.03      863.66     66.83 o 
   6  12   0       94.17      112.75     25.57 o 
   7  12   0      237.04      181.17     33.69 o 
   8  12   0        9.24        3.05     22.75 o 
   1  13   0       88.83      107.03     12.48 o 
   2  13   0       79.41      101.03     12.11 o 
   3  13   0       67.38       93.69     18.73 o 
   4  13   0       81.17      124.30     22.39 o 
   5  13   0      441.11      477.96     37.53 o 
   6  13   0       73.67      105.57     22.57 o 
   7  13   0      476.74      543.20     44.18 o 
   8  13   0      240.56      304.15     42.96 o 
   0  14   0        7.88        8.76     14.10 o 
   1  14   0     3116.17     3217.58     64.59 o 
   2  14   0       65.42       59.47     13.27 o 
   3  14   0      603.20      581.93     36.29 o 
   4  14   0       19.81       14.83     15.50 o 
   5  14   0     1283.64     1153.69     56.04 o 
   6  14   0      290.66      310.49     36.33 o 
   7  14   0       73.22       83.81     31.74 o 
   1  15   0     1453.92     1301.77     39.32 o 
   2  15   0     1181.57     1164.14     42.46 o 
   3  15   0      374.35      358.86     25.67 o 
   4  15   0      156.73      176.12     28.32 o 
   5  15   0      382.04      470.42     41.10 o 
   6  15   0      153.86      213.03     35.60 o 
   7  15   0      233.33      287.29     40.74 o 
   0  16   0      675.41      694.42     43.78 o 
   1  16   0       41.90       59.38     25.81 o 
   2  16   0     2431.66     2453.50     69.31 o 
   3  16   0      129.95      175.86     31.21 o 
   4  16   0      281.34      412.08     44.39 o 
   5  16   0      369.04      399.24     55.63 o 
   6  16   0       26.41        5.69     22.38 o 
   1  17   0      200.50      236.74     21.73 o 
   2  17   0        8.43       13.20     20.58 o 
   3  17   0        0.46       10.20     20.14 o 
   4  17   0     1039.34      937.47     60.98 o 
   5  17   0       39.34      114.94     63.12 o 
   6  17   0      486.02      484.94     54.34 o 
   0  18   0     1094.80     1089.65     61.13 o 
   1  18   0      923.54      928.66     44.75 o 
   2  18   0      686.18      591.93     47.25 o 
   3  18   0      799.60      758.17     62.79 o 
   4  18   0      187.04      214.57     35.87 o 
   5  18   0      318.86      490.40     48.90 o 
   1  19   0      185.74      202.81     29.66 o 
   2  19   0        0.74       35.95     35.53 o 
   3  19   0      296.77      335.16     40.80 o 
   4  19   0       16.68       13.06     23.99 o 
   0  20   0        3.85       54.14     55.69 o 
   1  20   0      641.76      653.50     44.72 o 
   2  20   0      462.00      433.27     50.07 o 
   3  20   0      206.14      198.42     39.34 o 
  -9   0   1     1510.66     1491.27     71.65 o 
  -7   0   1      916.03      947.19     43.60 o 
  -5   0   1      473.99      536.42     25.06 o 
  -3   0   1     2964.57     3343.72     76.85 o 
   1   0   1     3374.98     4478.77     77.05 o 
   3   0   1     9729.85     9277.99    124.07 o 
   5   0   1     3158.13     3101.29     74.41 o 
   7   0   1     3951.20     4006.55    111.69 o 
   9   0   1     1881.76     2051.98    159.03 o 
 -10   1   1       87.55      106.75     52.54 o 
  -9   1   1      248.24      247.30     24.19 o 
  -8   1   1      585.94      562.00     28.15 o 
  -7   1   1      876.06      853.37     28.89 o 
  -6   1   1      301.46      299.99     16.55 o 
  -5   1   1     1840.03     1802.60     34.88 o 
  -4   1   1      527.08      483.58     18.32 o 
  -3   1   1     1835.37     1704.44     24.12 o 
  -2   1   1     2668.96     2515.43     33.25 o 
  -1   1   1    15302.25    15111.02    136.34 o 
   1   1   1     1575.57     1588.84     17.43 o 
   2   1   1     1424.37     1877.12     32.94 o 
   3   1   1     2606.51     2577.27     33.76 o 
   4   1   1     1717.29     1852.58     32.09 o 
   5   1   1      155.39      210.61     13.95 o 
   6   1   1        5.99       18.41     13.77 o 
   7   1   1        1.94       11.67      9.39 o 
   8   1   1     1171.95     1135.00     51.64 o 
   9   1   1      129.53      141.95     22.83 o 
  10   1   1      168.79      195.70     48.75 o 
 -10   2   1      713.24      739.09     56.86 o 
  -9   2   1       74.76       98.23     21.34 o 
  -8   2   1       22.23       45.45     12.71 o 
  -7   2   1      701.77      666.06     26.69 o 
  -6   2   1     1420.20     1403.05     33.24 o 
  -5   2   1     1372.96     1395.21     30.34 o 
  -4   2   1       39.02       55.57      7.00 o 
  -3   2   1       31.39       47.84      4.31 o 
  -2   2   1     1027.03     1128.11     14.15 o 
  -1   2   1     2896.72     2998.24     35.33 o 
   0   2   1     6628.94     5920.72     64.36 o 
   1   2   1     1087.29     1617.31     31.66 o 
   2   2   1    13189.75    13574.87    101.38 o 
   3   2   1     7801.68     8663.38     88.29 o 
   4   2   1    21760.68    23449.33    215.98 o 
   5   2   1       71.85      122.83     10.80 o 
   6   2   1     5096.65     5372.42     86.14 o 
   7   2   1      115.17       85.45     14.25 o 
   8   2   1      996.97     1065.68     42.34 o 
   9   2   1      429.87      397.38     30.30 o 
 -10   3   1      169.82      240.28     40.31 o 
  -9   3   1       14.37       37.24     18.91 o 
  -8   3   1       87.43      108.93     16.78 o 
  -7   3   1        3.03       33.78     17.51 o 
  -6   3   1     1051.23      949.88     26.24 o 
  -5   3   1     1139.37     1187.66     26.04 o 
  -4   3   1     1829.76     1636.97     34.43 o 
  -3   3   1      922.65      877.05     14.25 o 
  -2   3   1     1669.21     1569.38     11.39 o 
  -1   3   1      253.75      323.73      7.38 o 
   0   3   1     8029.23     8473.70     86.97 o 
   1   3   1      949.23      934.45     19.50 o 
   2   3   1     4442.62     3798.79     39.54 o 
   3   3   1     3045.86     3274.31     41.22 o 
   4   3   1     1000.52     1006.65     21.20 o 
   5   3   1      100.71      138.42     11.17 o 
   6   3   1     1515.73     1612.10     44.71 o 
   7   3   1       13.10       63.43     19.99 o 
   8   3   1      796.05      731.76     32.71 o 
   9   3   1       22.26       62.73     22.39 o 
 -10   4   1      319.25      297.60     43.22 o 
  -9   4   1      106.16      128.68     27.70 o 
  -8   4   1      300.29      267.00     19.94 o 
  -7   4   1      449.03      448.80     29.79 o 
  -6   4   1       31.25       35.97      9.37 o 
  -5   4   1      847.69      901.34     24.65 o 
  -4   4   1      399.71      399.27     11.14 o 
  -3   4   1      760.92      848.38     15.54 o 
  -2   4   1      320.16      425.65      8.92 o 
  -1   4   1      132.78      119.91      5.09 o 
   0   4   1       81.59      113.29      6.10 o 
   1   4   1     3451.05     4104.65     62.45 o 
   2   4   1     4714.00     4581.59     46.73 o 
   3   4   1     2755.39     2741.09     36.64 o 
   4   4   1     3961.97     4060.20     55.96 o 
   5   4   1     3026.97     3001.80     59.19 o 
   6   4   1     5542.28     5416.52     86.60 o 
   7   4   1      307.46      337.23     23.36 o 
   8   4   1      446.62      509.96     27.40 o 
   9   4   1      177.84      214.93     28.72 o 
  -9   5   1       51.43       94.08     39.27 o 
  -8   5   1      100.98      169.81     21.75 o 
  -7   5   1      569.99      625.55     27.40 o 
  -6   5   1      407.11      417.59     20.10 o 
  -5   5   1     1567.50     1552.79     28.05 o 
  -4   5   1      211.82      268.32      9.89 o 
  -3   5   1      839.30      724.53     15.84 o 
  -2   5   1      996.73      842.50     18.76 o 
  -1   5   1     2374.63     2079.22     34.33 o 
   0   5   1       31.94       32.86      7.93 o 
   1   5   1     2121.73     2100.89     27.16 o 
   2   5   1     2631.80     2903.37     47.07 o 
   3   5   1     2145.67     2011.97     29.74 o 
   4   5   1       16.45       38.61      7.13 o 
   5   5   1      663.33      752.74     24.24 o 
   6   5   1      509.98      530.65     21.44 o 
   7   5   1     1858.27     1828.43     56.37 o 
   8   5   1       18.14       10.57     15.15 o 
   9   5   1      475.49      394.44     48.95 o 
  -9   6   1      441.12      465.52     63.04 o 
  -8   6   1      271.53      265.11     38.75 o 
  -7   6   1     1234.42     1164.11     59.91 o 
  -6   6   1      156.15      175.38     15.41 o 
  -5   6   1      277.45      262.49     14.41 o 
  -4   6   1      350.75      378.98     14.85 o 
  -3   6   1      164.01      162.52      6.98 o 
  -2   6   1     3739.76     4294.84     48.43 o 
  -1   6   1      313.02      293.50      8.37 o 
   0   6   1        0.42       13.32      5.48 o 
   1   6   1      916.24      853.03     22.98 o 
   2   6   1      153.03      157.85      7.87 o 
   3   6   1     4082.35     3582.32     45.43 o 
   4   6   1        1.06        2.26      6.78 o 
   5   6   1     3461.04     3470.99     55.69 o 
   6   6   1       90.49       74.28     14.00 o 
   7   6   1     1117.33     1092.24     39.88 o 
   8   6   1        0.56       45.81     28.36 o 
   9   6   1      625.71      676.23     50.30 o 
  -9   7   1      323.95      324.50     39.26 o 
  -8   7   1      196.89      298.97     46.38 o 
  -7   7   1     1062.24      985.05     57.36 o 
  -6   7   1      186.42      215.60     25.64 o 
  -5   7   1     4284.63     4291.88     78.39 o 
  -4   7   1      953.37      840.79     23.83 o 
  -3   7   1     3149.01     3017.25     65.38 o 
  -2   7   1     5788.04     5803.76     54.24 o 
  -1   7   1     8592.97     9753.88     94.25 o 
   0   7   1     4519.63     4485.75     94.97 o 
   1   7   1     2449.07     2454.28     36.47 o 
   2   7   1      468.93      486.26     16.72 o 
   3   7   1        7.29       39.34      7.56 o 
   4   7   1      249.18      260.13     14.40 o 
   5   7   1      405.68      378.19     14.92 o 
   6   7   1     1211.06     1082.57     37.30 o 
   7   7   1     1557.49     1430.79     54.32 o 
   8   7   1      123.16      189.49     27.24 o 
   9   7   1      124.82      125.83     61.58 o 
  -9   8   1       39.53       27.88     27.50 o 
  -8   8   1       69.10      100.34     28.90 o 
  -7   8   1       66.15       77.83     20.58 o 
  -6   8   1      785.18      799.04     39.23 o 
  -5   8   1        0.67       -2.02     13.84 o 
  -4   8   1      195.81      157.18     21.45 o 
  -3   8   1      288.51      289.58     20.18 o 
  -2   8   1       32.45       35.89      4.41 o 
  -1   8   1      143.73      168.03     11.88 o 
   0   8   1      585.34      483.60     22.02 o 
   1   8   1       61.92       80.19      7.27 o 
   2   8   1     6000.35     5975.79     87.17 o 
   3   8   1      797.12      911.11     30.40 o 
   4   8   1     7037.63     6674.25    141.74 o 
   5   8   1       28.97       25.79     12.54 o 
   6   8   1      784.07      786.29     33.42 o 
   7   8   1      471.78      444.78     30.64 o 
   8   8   1     1888.01     1960.43     82.54 o 
   9   8   1        5.01       52.34     38.29 o 
  -9   9   1       23.27       33.00     31.35 o 
  -8   9   1      364.02      375.55     36.12 o 
  -7   9   1       36.00       14.79     20.09 o 
  -6   9   1     1492.08     1551.28     60.26 o 
  -5   9   1      162.78      157.70     20.29 o 
  -4   9   1      693.09      705.95     35.25 o 
  -3   9   1      310.06      273.27     11.55 o 
  -2   9   1     8117.79     7842.77     99.55 o 
  -1   9   1     1631.07     1770.63     31.87 o 
   0   9   1     8034.25     8120.31     99.30 o 
   1   9   1       65.29       39.40      7.36 o 
   2   9   1     1393.20     1242.37     26.45 o 
   3   9   1      432.22      451.40     14.30 o 
   4   9   1      921.24      993.39     30.77 o 
   5   9   1      134.38      166.47     16.56 o 
   6   9   1        3.84       37.35     20.84 o 
   7   9   1      162.52      208.04     23.11 o 
   8   9   1      301.19      271.81     38.24 o 
   9   9   1      118.95      153.44     34.31 o 
  -9  10   1      373.40      404.94     51.39 o 
  -8  10   1      289.04      315.98     41.06 o 
  -7  10   1       33.45        2.16     16.07 o 
  -6  10   1       69.89       99.70     24.99 o 
  -5  10   1        2.05      -14.28     14.94 o 
  -4  10   1        6.72       31.41     18.23 o 
  -3  10   1       15.52       33.58      7.51 o 
  -2  10   1       74.52       79.26      7.81 o 
  -1  10   1      819.36      915.98     25.06 o 
   0  10   1      681.26      729.94     22.89 o 
   1  10   1     4349.85     4431.65     65.90 o 
   2  10   1      490.02      396.63     17.89 o 
   3  10   1     2297.84     2162.05     63.49 o 
   4  10   1     1171.35     1211.35     37.57 o 
   5  10   1     3345.17     3272.21     73.50 o 
   6  10   1       46.52       68.54     19.93 o 
   7  10   1     1581.73     1527.51     69.91 o 
   8  10   1      536.37      663.58     52.27 o 
  -8  11   1       20.41       25.18     23.76 o 
  -7  11   1      398.16      431.14     57.80 o 
  -6  11   1       62.71       92.38     25.98 o 
  -5  11   1     2202.60     2196.54     77.21 o 
  -4  11   1        6.89       -9.09     13.54 o 
  -3  11   1     2763.57     2637.52     52.46 o 
  -2  11   1      265.59      306.01     16.15 o 
  -1  11   1     2983.27     2834.79     50.23 o 
   0  11   1      166.31      232.98     14.29 o 
   1  11   1     2066.49     1956.96     44.58 o 
   2  11   1      170.20      180.74     12.55 o 
   3  11   1      713.78      654.80     21.61 o 
   4  11   1      970.51      919.70     37.27 o 
   5  11   1      474.08      393.67     23.92 o 
   6  11   1      362.99      370.81     39.67 o 
   7  11   1       74.80       88.96     31.68 o 
   8  11   1      108.31      114.80     30.24 o 
  -8  12   1       46.52       -2.40     21.67 o 
  -7  12   1      168.36      198.48     32.97 o 
  -6  12   1      947.93      913.43     49.15 o 
  -5  12   1      364.79      327.20     33.50 o 
  -4  12   1        1.32      -16.16     16.90 o 
  -3  12   1       11.48       43.80     12.70 o 
  -2  12   1      242.11      251.42     14.44 o 
  -1  12   1      228.93      222.69     14.95 o 
   0  12   1       36.07       57.07     11.13 o 
   1  12   1      648.24      621.17     22.65 o 
   2  12   1      329.05      297.52     16.20 o 
   3  12   1     2896.03     2879.93    100.89 o 
   4  12   1     2308.68     2326.00     58.93 o 
   5  12   1      232.42      237.22     22.32 o 
   6  12   1      646.70      561.91     40.38 o 
   7  12   1      413.81      482.55     46.16 o 
   8  12   1       55.24      149.37     33.00 o 
  -8  13   1      116.87      102.66     40.45 o 
  -7  13   1      355.22      306.71     47.97 o 
  -6  13   1       85.58      102.26     36.96 o 
  -5  13   1        2.22        3.77     13.86 o 
  -4  13   1      273.17      248.51     29.62 o 
  -3  13   1       71.08       85.14     16.47 o 
  -2  13   1      957.16      967.10     39.17 o 
  -1  13   1     1946.20     1939.93     44.25 o 
   0  13   1     1192.44     1106.26     32.04 o 
   1  13   1      855.54      940.31     29.96 o 
   2  13   1      862.73      899.41     30.58 o 
   3  13   1      124.66      111.70     16.18 o 
   4  13   1      356.90      301.89     24.31 o 
   5  13   1      527.61      454.09     36.55 o 
   6  13   1      202.29      167.24     27.07 o 
   7  13   1      165.13      122.55     42.56 o 
  -7  14   1       51.58       39.80     27.95 o 
  -6  14   1      110.77      100.00     30.85 o 
  -5  14   1       22.42       10.17     17.11 o 
  -4  14   1      176.13      227.30     28.46 o 
  -3  14   1      733.26      711.34     40.48 o 
  -2  14   1       10.07       23.21     14.87 o 
  -1  14   1       52.42       58.42     12.86 o 
   0  14   1       28.57       36.01     16.64 o 
   1  14   1      520.44      542.99     28.03 o 
   2  14   1     1940.65     2097.05     59.34 o 
   3  14   1      168.76      154.56     19.20 o 
   4  14   1      899.39      845.58     47.24 o 
   5  14   1      125.01      153.67     30.58 o 
   6  14   1     1386.99     1439.08     80.65 o 
   7  14   1        2.08        3.48     20.86 o 
  -7  15   1       77.99      126.43     36.70 o 
  -6  15   1     1070.47      971.31     60.87 o 
  -5  15   1      149.69      201.73     41.25 o 
  -4  15   1      523.25      527.71     38.05 o 
  -3  15   1       85.30       58.68     21.39 o 
  -2  15   1     1800.80     1817.95     51.70 o 
  -1  15   1      849.36      855.88     30.70 o 
   0  15   1      333.96      385.17     22.71 o 
   1  15   1       61.70       78.59     15.35 o 
   2  15   1      507.50      437.78     24.56 o 
   3  15   1       26.29       36.72     17.69 o 
   4  15   1      181.19      225.18     37.89 o 
   5  15   1       27.76       -6.39     17.70 o 
   6  15   1       36.41       60.45     26.67 o 
  -6  16   1      253.40      300.50     41.41 o 
  -5  16   1       98.23      117.33     33.09 o 
  -4  16   1       30.28        9.99     24.57 o 
  -3  16   1      389.27      378.42     33.71 o 
  -2  16   1     1224.33     1126.73     44.42 o 
  -1  16   1       52.68       63.30     15.11 o 
   0  16   1       38.29       40.99     16.97 o 
   1  16   1     2615.05     2514.90     62.85 o 
   2  16   1      965.05      936.93     42.91 o 
   3  16   1      828.27      913.70     54.49 o 
   4  16   1      213.70      229.31     27.82 o 
   5  16   1     1202.36     1176.75     67.64 o 
   6  16   1      155.45       95.07     35.49 o 
  -6  17   1       57.01       93.06     73.78 o 
  -5  17   1      865.75      855.69     95.75 o 
  -4  17   1       28.88       52.30     24.69 o 
  -3  17   1     1123.18     1108.34     57.32 o 
  -2  17   1       56.16      118.61     22.48 o 
  -1  17   1      587.26      658.17     32.39 o 
   0  17   1       56.17       88.01     17.78 o 
   1  17   1     1191.29     1356.06     46.97 o 
   2  17   1      294.42      267.39     27.04 o 
   3  17   1      137.88      190.85     24.72 o 
   4  17   1      140.21       76.18     27.91 o 
   5  17   1        2.63      -15.17     25.70 o 
  -5  18   1       67.33      123.18     41.55 o 
  -4  18   1       61.61      146.48     37.35 o 
  -3  18   1        4.18       72.72     34.39 o 
  -2  18   1       20.37       12.23     20.88 o 
  -1  18   1       42.98       50.42     18.13 o 
   0  18   1      126.95      154.19     26.40 o 
   1  18   1      346.04      344.82     26.62 o 
   2  18   1      614.49      553.63     38.51 o 
   3  18   1      438.48      398.34     45.18 o 
   4  18   1      608.05      545.50     48.20 o 
   5  18   1      336.22      391.60     50.03 o 
  -4  19   1      125.24      170.33     40.68 o 
  -3  19   1        2.75       36.16     29.25 o 
  -2  19   1     1213.40     1107.85     59.78 o 
  -1  19   1      131.73      199.21     33.65 o 
   0  19   1     1016.34      977.71     42.85 o 
   1  19   1        8.78       29.38     31.76 o 
   2  19   1      149.77      166.09     27.76 o 
   3  19   1        6.39       14.10     23.17 o 
   4  19   1       46.56       40.83     27.64 o 
  -3  20   1        6.65       12.56     33.21 o 
  -2  20   1        7.33       28.93     23.55 o 
  -1  20   1       16.26       14.06     22.15 o 
   0  20   1      120.26      193.89     40.25 o 
   1  20   1       78.91      121.38     27.80 o 
   2  20   1      686.86      671.60     58.54 o 
 -10   0   2     1221.73     1084.56     66.17 o 
  -8   0   2     2592.44     2522.23     85.42 o 
  -6   0   2      834.25      729.57     32.53 o 
  -4   0   2     3911.45     3579.24    146.70 o 
  -2   0   2     3308.79     3854.42     56.96 o 
   0   0   2     2393.55     2267.24     38.00 o 
   2   0   2       30.06       70.99      6.62 o 
   4   0   2       73.81       75.95     12.20 o 
   6   0   2     1909.81     1819.91     57.31 o 
   8   0   2     2278.99     2431.11     88.93 o 
 -10   1   2      162.79      172.81     34.71 o 
  -9   1   2      559.80      543.66     30.16 o 
  -8   1   2       13.96       28.19     13.84 o 
  -7   1   2       10.47       40.98     16.34 o 
  -6   1   2       65.65       97.93     12.07 o 
  -5   1   2      867.08      921.82     29.07 o 
  -4   1   2     1244.17     1266.90     25.75 o 
  -3   1   2      354.10      370.64     10.29 o 
  -2   1   2    11205.56    11947.16     94.62 o 
  -1   1   2    14402.99    13873.74     94.05 o 
   0   1   2     7493.59     8175.85     66.73 o 
   1   1   2     1423.65     1226.72     15.53 o 
   2   1   2     1454.82     1369.47     18.87 o 
   3   1   2     2154.61     2225.08     32.48 o 
   4   1   2     3750.73     3620.82     52.52 o 
   5   1   2     1522.54     1525.01     34.37 o 
   6   1   2     2028.83     1986.02     45.30 o 
   7   1   2      826.26      882.43     34.33 o 
   8   1   2      721.56      725.33     33.18 o 
   9   1   2       95.28      106.03     22.57 o 
 -10   2   2      273.74      310.15     42.37 o 
  -9   2   2      694.33      643.29     33.00 o 
  -8   2   2        6.47       37.76     15.91 o 
  -7   2   2     2877.21     2866.69     59.31 o 
  -6   2   2        3.87       15.79      8.59 o 
  -5   2   2    10286.23    10468.15    126.91 o 
  -4   2   2     2853.61     2981.82     42.18 o 
  -3   2   2     4775.89     4721.35     53.19 o 
  -2   2   2      451.45      666.15      9.95 o 
  -1   2   2    12433.06    11492.51    119.55 o 
   0   2   2     7842.94     7962.08     51.60 o 
   1   2   2     5093.38     5507.77     46.78 o 
   2   2   2      879.69     1059.90     29.62 o 
   3   2   2      287.72      315.91     15.62 o 
   4   2   2     1279.31     1336.47     29.17 o 
   5   2   2     1392.00     1285.37     46.75 o 
   6   2   2      440.69      393.67     20.58 o 
   7   2   2      137.61      171.97     16.91 o 
   8   2   2      113.49      123.69     17.33 o 
   9   2   2     1770.12     1721.92     59.31 o 
 -10   3   2        0.63      -17.03     23.58 o 
  -9   3   2      623.57      706.50     50.32 o 
  -8   3   2        3.53       27.83     17.36 o 
  -7   3   2      835.55      810.59     29.72 o 
  -6   3   2        0.69       14.11     11.92 o 
  -5   3   2      741.93      714.72     19.58 o 
  -4   3   2     1621.20     1748.10     28.34 o 
  -3   3   2      591.12      487.12     12.85 o 
  -2   3   2      122.41       88.38      5.37 o 
  -1   3   2      840.61      915.09     14.70 o 
   0   3   2      238.65      146.06      5.38 o 
   1   3   2     2889.11     2883.66     33.83 o 
   2   3   2     1521.95     1409.74     21.19 o 
   3   3   2     4087.98     3636.12     47.54 o 
   4   3   2      684.49      785.65     19.59 o 
   5   3   2     3161.38     3073.72     53.60 o 
   6   3   2      216.89      215.86     16.58 o 
   7   3   2       82.50      106.85     15.04 o 
   8   3   2        1.54        5.98     13.66 o 
   9   3   2      283.59      287.00     32.84 o 
 -10   4   2       48.24       49.64     27.99 o 
  -9   4   2      262.95      257.12     36.99 o 
  -8   4   2      251.29      326.24     29.15 o 
  -7   4   2     2963.65     2957.62     59.56 o 
  -6   4   2     1505.83     1436.16     33.35 o 
  -5   4   2     2831.60     2857.78     44.55 o 
  -4   4   2      360.08      316.61     12.02 o 
  -3   4   2     4636.82     4579.60     67.22 o 
  -2   4   2     1687.42     2062.71     50.44 o 
  -1   4   2      987.21     1059.68     16.90 o 
   0   4   2     1895.16     1829.19     24.34 o 
   1   4   2       49.83       33.46      4.59 o 
   2   4   2     5472.87     6006.44     63.53 o 
   3   4   2      216.99      202.32     10.45 o 
   4   4   2      196.02      222.07     14.58 o 
   5   4   2       70.33       80.74     10.54 o 
   6   4   2      119.80      132.98     13.81 o 
   7   4   2      162.16      183.28     18.29 o 
   8   4   2      340.27      354.18     26.90 o 
   9   4   2      363.71      348.15     43.84 o 
  -9   5   2       22.87        5.90     19.02 o 
  -8   5   2     1409.96     1427.65     69.18 o 
  -7   5   2      228.81      219.14     25.25 o 
  -6   5   2      326.68      331.69     16.16 o 
  -5   5   2       99.73      103.09      9.03 o 
  -4   5   2      206.56      188.86     12.67 o 
  -3   5   2     2302.34     2595.74     38.02 o 
  -2   5   2      187.26      209.17      8.30 o 
  -1   5   2      183.42      152.10      6.64 o 
   0   5   2      316.20      212.46     10.16 o 
   1   5   2      374.70      349.81     10.56 o 
   2   5   2      274.36      199.23      8.81 o 
   3   5   2      176.23      215.96     10.63 o 
   4   5   2     4123.58     4173.54     61.34 o 
   5   5   2      647.08      641.24     21.21 o 
   6   5   2     1529.25     1609.47     40.56 o 
   7   5   2       67.85       66.52     13.90 o 
   8   5   2      217.29      243.09     27.81 o 
   9   5   2        6.45       39.76     39.84 o 
  -9   6   2       20.24       45.06     28.02 o 
  -8   6   2      848.30      814.74     48.60 o 
  -7   6   2      120.28      150.42     23.10 o 
  -6   6   2     1834.55     1753.20     58.11 o 
  -5   6   2       48.67       52.22      9.68 o 
  -4   6   2     3205.37     2987.15     55.35 o 
  -3   6   2        0.90        1.39      5.66 o 
  -2   6   2      603.85      543.69     19.31 o 
  -1   6   2      601.43      753.38     18.63 o 
   0   6   2     1623.08     1505.80     25.53 o 
   1   6   2     1303.02     1545.24     28.89 o 
   2   6   2     2101.17     2212.40     34.79 o 
   3   6   2     1291.67     1355.01     27.00 o 
   4   6   2        4.01        4.97      6.22 o 
   5   6   2      225.00      308.26     21.43 o 
   6   6   2     1312.12     1312.52     35.52 o 
   7   6   2      207.56      249.10     19.81 o 
   8   6   2     1181.07     1170.11     51.14 o 
   9   6   2       11.26       38.83     22.72 o 
  -9   7   2       57.88      110.46     32.85 o 
  -8   7   2     1003.93      983.02     60.41 o 
  -7   7   2      619.46      584.12     36.43 o 
  -6   7   2      126.36      139.44     18.35 o 
  -5   7   2      160.59      158.27     17.59 o 
  -4   7   2       73.54       66.06     17.95 o 
  -3   7   2       54.42       68.79      4.90 o 
  -2   7   2     1084.26     1032.18     17.78 o 
  -1   7   2      522.81      456.92     13.96 o 
   0   7   2     8016.50     9042.09     98.36 o 
   1   7   2     5202.30     5265.98     66.27 o 
   2   7   2     3211.89     3216.36     52.33 o 
   3   7   2     2173.90     2107.16     37.17 o 
   4   7   2     5729.65     5820.92     81.05 o 
   5   7   2      874.11      789.35     25.28 o 
   6   7   2     2024.44     1885.05     44.42 o 
   7   7   2      755.31      713.33     34.80 o 
   8   7   2      561.03      578.21     37.55 o 
   9   7   2       49.62       11.89     24.29 o 
  -9   8   2     1096.85     1160.59     93.43 o 
  -8   8   2      297.62      256.10     42.71 o 
  -7   8   2      365.86      361.79     35.26 o 
  -6   8   2       51.93       95.52     29.10 o 
  -5   8   2     2907.04     2830.13     78.07 o 
  -4   8   2     1595.77     1767.48     54.82 o 
  -3   8   2     3088.79     2675.41     56.89 o 
  -2   8   2        4.58        0.25      3.62 o 
  -1   8   2     1607.17     1465.86     26.79 o 
   0   8   2     1395.09     1541.53     31.46 o 
   1   8   2     1166.49     1235.89     25.94 o 
   2   8   2      152.71      146.17     10.34 o 
   3   8   2       58.88       80.22      9.25 o 
   4   8   2      217.51      264.12     14.15 o 
   5   8   2      945.56      902.15     26.05 o 
   6   8   2      234.26      263.70     21.67 o 
   7   8   2      151.25      222.94     24.90 o 
   8   8   2       31.58       56.08     25.24 o 
   9   8   2     1009.76     1004.40     60.51 o 
  -9   9   2      261.46      329.31     45.87 o 
  -8   9   2      226.25      199.26     30.26 o 
  -7   9   2        0.81      -14.01     16.00 o 
  -6   9   2        0.10       14.19     17.95 o 
  -5   9   2      326.57      355.05     27.97 o 
  -4   9   2      144.15      177.75     19.90 o 
  -3   9   2      601.85      545.66     27.08 o 
  -2   9   2       74.54       98.90     12.58 o 
  -1   9   2     5397.17     5361.99    100.90 o 
   0   9   2      566.97      619.47     17.87 o 
   1   9   2     6675.82     6451.41     86.97 o 
   2   9   2      452.06      406.54     16.77 o 
   3   9   2     1611.33     1548.01     42.21 o 
   4   9   2      640.61      658.14     25.58 o 
   5   9   2     2513.92     2569.90     63.69 o 
   6   9   2      347.41      296.84     23.80 o 
   7   9   2      380.81      359.06     28.17 o 
   8   9   2       75.77       75.03     23.84 o 
  -9  10   2      312.24      250.12     45.30 o 
  -8  10   2     1046.72     1137.07     64.31 o 
  -7  10   2       78.63       99.94     34.31 o 
  -6  10   2     1923.10     1961.66     88.84 o 
  -5  10   2     1208.70     1193.84     50.38 o 
  -4  10   2      927.14      857.85     49.02 o 
  -3  10   2      170.34      164.61     18.90 o 
  -2  10   2     3664.38     3793.09     54.31 o 
  -1  10   2     1179.25     1251.73     36.33 o 
   0  10   2     1214.28     1300.31     30.19 o 
   1  10   2      326.11      344.71     16.71 o 
   2  10   2      537.08      521.88     20.37 o 
   3  10   2        0.52       19.54     15.00 o 
   4  10   2       14.82       18.24      9.50 o 
   5  10   2       49.67       44.37     14.05 o 
   6  10   2      182.03      192.97     22.81 o 
   7  10   2      141.85      114.27     21.22 o 
   8  10   2      514.32      446.18     43.28 o 
  -8  11   2       66.66       73.70     28.17 o 
  -7  11   2      117.72      131.85     29.93 o 
  -6  11   2      236.74      230.53     41.09 o 
  -5  11   2      522.47      493.89     33.82 o 
  -4  11   2      482.43      469.44     29.86 o 
  -3  11   2       20.45       24.54     14.05 o 
  -2  11   2      542.25      480.69     16.35 o 
  -1  11   2       94.54      121.56     10.40 o 
   0  11   2     2073.85     1998.94     41.72 o 
   1  11   2      523.27      561.97     21.25 o 
   2  11   2     4050.02     4186.31     91.40 o 
   3  11   2        2.63        8.66      8.97 o 
   4  11   2     3535.04     3515.22     79.35 o 
   5  11   2       20.29        5.98     15.29 o 
   6  11   2     1007.12     1070.73     42.88 o 
   7  11   2       21.20      -13.96     18.00 o 
   8  11   2      197.72      170.69     36.43 o 
  -8  12   2      244.76      253.15     39.06 o 
  -7  12   2      514.16      488.68     47.89 o 
  -6  12   2      310.70      372.54     38.20 o 
  -5  12   2      959.54     1025.38     53.34 o 
  -4  12   2     2426.31     2288.12    115.44 o 
  -3  12   2       78.46       78.99     20.09 o 
  -2  12   2      812.65      806.71     23.67 o 
  -1  12   2        3.66       -1.88      7.58 o 
   0  12   2      734.43      764.49     26.17 o 
   1  12   2       36.03       30.99     10.82 o 
   2  12   2      113.45      124.64     16.75 o 
   3  12   2        9.72       32.68     10.85 o 
   4  12   2      204.34      228.22     25.17 o 
   5  12   2      528.51      451.91     39.87 o 
   6  12   2      181.94      221.30     25.52 o 
   7  12   2      196.11      253.51     37.90 o 
  -8  13   2      167.74      182.65     34.34 o 
  -7  13   2      296.03      265.01     41.09 o 
  -6  13   2       36.61       46.70     20.96 o 
  -5  13   2       86.73      115.27     27.48 o 
  -4  13   2      121.49      101.18     24.42 o 
  -3  13   2      177.84      181.36     26.93 o 
  -2  13   2      961.70      961.15     27.83 o 
  -1  13   2      238.90      252.96     16.68 o 
   0  13   2     2379.21     2449.88     52.94 o 
   1  13   2      482.95      478.19     23.13 o 
   2  13   2        3.12        7.06     10.86 o 
   3  13   2      512.49      593.14     30.51 o 
   4  13   2       46.78       23.53     14.35 o 
   5  13   2      310.52      285.25     27.33 o 
   6  13   2      213.71      220.22     31.77 o 
   7  13   2      342.66      404.95     42.01 o 
  -7  14   2      899.12      803.69     57.91 o 
  -6  14   2       95.03      113.50     28.38 o 
  -5  14   2      762.92      763.45     48.97 o 
  -4  14   2      334.90      321.13     34.54 o 
  -3  14   2     3051.57     3106.99     95.31 o 
  -2  14   2      601.47      548.99     21.64 o 
  -1  14   2       41.93       46.53     13.49 o 
   0  14   2       13.31       16.16     17.33 o 
   1  14   2       43.73       56.94     13.54 o 
   2  14   2     1387.66     1284.83     38.41 o 
   3  14   2        0.22       31.99     16.44 o 
   4  14   2        3.32       -1.08     12.92 o 
   5  14   2      109.69      129.46     22.98 o 
   6  14   2       44.17       52.24     33.74 o 
   7  14   2      798.93      906.17     64.17 o 
  -7  15   2       87.17       97.77     29.34 o 
  -6  15   2       18.11       12.05     20.52 o 
  -5  15   2       53.80      130.52     35.24 o 
  -4  15   2        5.02       -0.91     16.17 o 
  -3  15   2      569.79      578.55     43.25 o 
  -2  15   2        5.22       11.73     13.32 o 
  -1  15   2      209.12      217.85     17.95 o 
   0  15   2      347.53      350.80     25.31 o 
   1  15   2     1723.48     1761.92     49.41 o 
   2  15   2       42.06       73.91     16.31 o 
   3  15   2      653.00      625.69     35.98 o 
   4  15   2      515.32      522.29     34.86 o 
   5  15   2     1306.31     1287.67     63.31 o 
   6  15   2      293.49      274.77     40.68 o 
  -6  16   2      913.54      923.07     67.96 o 
  -5  16   2      266.30      349.12     59.44 o 
  -4  16   2      518.71      529.77     43.35 o 
  -3  16   2      662.40      639.56     48.32 o 
  -2  16   2     1936.31     1851.21     71.78 o 
  -1  16   2       55.05       29.17     13.78 o 
   0  16   2      359.16      326.28     24.16 o 
   1  16   2      835.26      824.91     34.78 o 
   2  16   2      758.54      632.76     31.12 o 
   3  16   2        0.77       28.39     27.05 o 
   4  16   2       19.11        5.81     14.91 o 
   5  16   2      292.21      346.66     43.25 o 
   6  16   2      239.69      302.26     38.38 o 
  -5  17   2       86.16      105.67     34.99 o 
  -4  17   2       84.70      133.54     33.73 o 
  -3  17   2       52.98       33.69     25.01 o 
  -2  17   2      786.78      699.87     50.31 o 
  -1  17   2       15.41        2.72     11.64 o 
   0  17   2      383.63      443.98     28.84 o 
   1  17   2       30.59       42.76     15.69 o 
   2  17   2     1572.24     1496.17     56.45 o 
   3  17   2       85.35       62.46     20.39 o 
   4  17   2     1081.90     1065.85     61.12 o 
   5  17   2       34.64      -12.31     26.01 o 
  -5  18   2      326.53      348.45     55.15 o 
  -4  18   2      571.19      407.99     48.21 o 
  -3  18   2      361.05      363.06     37.19 o 
  -2  18   2      409.21      366.76     39.09 o 
  -1  18   2      197.60      176.18     27.08 o 
   0  18   2       14.39       19.62     24.78 o 
   1  18   2       15.86       28.14     18.14 o 
   2  18   2        1.21       25.66     22.52 o 
   3  18   2       34.38       34.54     24.73 o 
   4  18   2       91.53      111.15     33.26 o 
  -4  19   2        1.32        7.40     26.07 o 
  -3  19   2      145.47      220.66     40.26 o 
  -2  19   2        1.08        9.18     21.89 o 
  -1  19   2      754.09      740.01     53.75 o 
   0  19   2      140.80      207.38     28.11 o 
   1  19   2     1169.24     1126.10     57.53 o 
   2  19   2        5.39        6.36     18.73 o 
   3  19   2      235.83      241.69     41.85 o 
  -2  20   2       62.92       64.44     27.12 o 
  -1  20   2      183.00      216.46     37.99 o 
   0  20   2       28.47       82.09     25.69 o 
   1  20   2       54.82       42.66     23.78 o 
   2  20   2       40.81       63.36     46.38 o 
  -9   0   3       10.72       31.42     22.80 o 
  -7   0   3      111.35      138.13     21.66 o 
  -5   0   3     5228.68     5341.22    114.73 o 
  -3   0   3     2703.39     2461.27     52.21 o 
   1   0   3      443.14      338.98      6.92 o 
   3   0   3    12558.47    13348.61    180.19 o 
   5   0   3     2409.08     2320.90     63.96 o 
   7   0   3        0.80       -0.37     17.58 o 
   9   0   3       39.52       23.10     26.05 o 
 -10   1   3      452.07      463.46     43.91 o 
  -9   1   3       23.09       57.89     18.26 o 
  -8   1   3      169.14      162.56     24.20 o 
  -7   1   3      651.69      623.73     25.09 o 
  -6   1   3      347.80      329.87     17.27 o 
  -5   1   3     3431.42     3620.94     58.21 o 
  -4   1   3     1402.36     1306.53     26.44 o 
  -3   1   3     1641.03     1602.56     27.14 o 
  -2   1   3      105.79       78.85      5.48 o 
  -1   1   3     1465.35     1428.13     21.00 o 
   0   1   3     2133.79     1994.04     30.34 o 
   1   1   3      784.66      794.48     15.65 o 
   2   1   3        3.06       25.04      9.91 o 
   3   1   3     7261.23     7848.11     83.42 o 
   4   1   3      475.01      432.75     14.92 o 
   5   1   3      659.01      639.13     21.51 o 
   6   1   3     1055.87     1087.08     32.97 o 
   7   1   3      261.92      282.91     20.59 o 
   8   1   3     1071.97     1082.77     45.73 o 
   9   1   3     1261.64     1200.82     51.29 o 
 -10   2   3       33.53       89.86     40.83 o 
  -9   2   3       43.11       31.30     19.05 o 
  -8   2   3       88.40      118.93     16.60 o 
  -7   2   3       68.77       97.10     13.60 o 
  -6   2   3     1507.22     1527.28     38.26 o 
  -5   2   3      853.15      895.71     23.05 o 
  -4   2   3     2888.67     2872.21     43.78 o 
  -3   2   3       41.30       44.94      5.57 o 
  -2   2   3     6630.78     6662.59     68.90 o 
  -1   2   3    10654.35    10285.39     89.11 o 
   0   2   3     1038.08      869.80     14.44 o 
   1   2   3     1343.96     1356.60     24.33 o 
   2   2   3     2208.17     2110.40     46.06 o 
   3   2   3      674.16      646.99     15.99 o 
   4   2   3     2531.96     2460.64     42.32 o 
   5   2   3      133.19      143.13     12.58 o 
   6   2   3     2510.68     2472.52     54.24 o 
   7   2   3      257.35      224.05     20.99 o 
   8   2   3       24.62        2.53     13.29 o 
   9   2   3        0.72       40.72     19.92 o 
 -10   3   3      850.67      915.88     58.85 o 
  -9   3   3      375.66      289.93     42.93 o 
  -8   3   3      748.09      735.78     34.29 o 
  -7   3   3      248.70      242.54     16.62 o 
  -6   3   3     2651.44     2613.84     49.91 o 
  -5   3   3       35.21       35.63      8.15 o 
  -4   3   3      262.51      217.34     15.25 o 
  -3   3   3      417.01      460.05     16.50 o 
  -2   3   3      345.82      326.52     11.62 o 
  -1   3   3      563.85      504.13     11.29 o 
   0   3   3      547.39      484.33     13.65 o 
   1   3   3      355.87      426.28     17.15 o 
   2   3   3      106.51      153.81      7.94 o 
   3   3   3        1.86       12.64      7.84 o 
   4   3   3      643.31      573.47     18.49 o 
   5   3   3      236.02      245.59     15.54 o 
   6   3   3      222.22      202.31     16.81 o 
   7   3   3     1034.73      952.98     35.81 o 
   8   3   3     2718.11     2782.36     72.25 o 
   9   3   3      178.79      173.29     42.84 o 
 -10   4   3       32.32       27.17     27.67 o 
  -9   4   3       10.93       46.72     23.69 o 
  -8   4   3       98.31      144.24     25.68 o 
  -7   4   3      104.05      137.95     34.97 o 
  -6   4   3      991.18     1004.73     28.39 o 
  -5   4   3     2134.11     2064.66     85.10 o 
  -4   4   3      111.12      102.73      8.84 o 
  -3   4   3     2285.17     2214.08     33.49 o 
  -2   4   3     3971.24     3990.88     46.35 o 
  -1   4   3     2037.48     1837.34     26.68 o 
   0   4   3     2343.53     2455.80     34.70 o 
   1   4   3      820.33      789.73     15.86 o 
   2   4   3       80.20       42.26      5.61 o 
   3   4   3     2201.01     2085.17     34.64 o 
   4   4   3     4363.25     4588.72     68.17 o 
   5   4   3     1047.45     1051.22     29.95 o 
   6   4   3       31.09       35.25     11.82 o 
   7   4   3       38.74       56.20     15.08 o 
   8   4   3       41.18       73.77     28.38 o 
   9   4   3        3.31       -4.36     18.75 o 
  -9   5   3      480.72      500.10     54.79 o 
  -8   5   3      153.79      200.07     27.66 o 
  -7   5   3     1388.61     1407.50     45.38 o 
  -6   5   3       90.28       90.90     12.28 o 
  -5   5   3     3561.50     3623.50     65.94 o 
  -4   5   3      311.32      293.79     13.60 o 
  -3   5   3     1030.17      960.53     23.82 o 
  -2   5   3      214.63      240.03     12.45 o 
  -1   5   3      301.17      363.93     12.31 o 
   0   5   3      722.11      799.32     21.66 o 
   1   5   3        2.59       21.82     10.85 o 
   2   5   3      173.65      162.71     10.31 o 
   3   5   3     1202.71     1139.15     24.83 o 
   4   5   3      101.51      112.30     18.65 o 
   5   5   3     2495.63     2438.65     49.05 o 
   6   5   3      427.12      436.47     22.60 o 
   7   5   3     1395.95     1483.54     45.16 o 
   8   5   3      487.54      421.09     36.44 o 
   9   5   3      600.86      595.67     44.85 o 
  -9   6   3       64.20       82.31     30.49 o 
  -8   6   3        6.75        0.93     17.86 o 
  -7   6   3      461.00      483.72     35.58 o 
  -6   6   3       21.03       24.20     14.00 o 
  -5   6   3     1496.39     1411.86     34.11 o 
  -4   6   3      270.95      282.51     21.15 o 
  -3   6   3     2652.96     2641.26     56.00 o 
  -2   6   3      991.51     1040.40     22.25 o 
  -1   6   3     8215.83     8252.90     88.80 o 
   0   6   3      550.50      661.60     16.39 o 
   1   6   3     3158.72     3182.01     56.93 o 
   2   6   3      718.34      920.11     21.48 o 
   3   6   3     2409.04     2337.24     40.94 o 
   4   6   3      264.33      233.00     13.71 o 
   5   6   3     4480.11     4439.98     77.16 o 
   6   6   3       14.51       22.56     12.02 o 
   7   6   3       98.02      156.22     18.92 o 
   8   6   3       49.51       21.43     19.12 o 
   9   6   3        4.12      -25.12     25.81 o 
  -9   7   3      316.36      311.39     39.63 o 
  -8   7   3      149.89      215.95     29.80 o 
  -7   7   3      152.37      204.95     29.47 o 
  -6   7   3     1371.43     1377.21     52.67 o 
  -5   7   3     2007.84     2079.34     63.86 o 
  -4   7   3     1053.23     1009.08     26.82 o 
  -3   7   3      631.31      640.22     19.63 o 
  -2   7   3        5.33       10.29      4.57 o 
  -1   7   3       22.14       31.29      6.40 o 
   0   7   3      329.18      355.69     13.70 o 
   1   7   3     1224.11     1309.63     27.30 o 
   2   7   3      370.98      372.05     14.45 o 
   3   7   3     3115.77     3361.31     55.88 o 
   4   7   3      823.64      828.56     24.13 o 
   5   7   3       61.47       83.32     12.43 o 
   6   7   3        5.93       14.42     15.33 o 
   7   7   3     1426.14     1352.33     51.94 o 
   8   7   3     1627.83     1586.79     73.50 o 
  -9   8   3       81.25       40.62     27.49 o 
  -8   8   3       14.21       51.01     27.83 o 
  -7   8   3      171.11      175.88     27.72 o 
  -6   8   3     1303.16     1279.42     55.39 o 
  -5   8   3       46.15       33.09     17.54 o 
  -4   8   3     1595.70     1467.60     48.99 o 
  -3   8   3        0.36       27.84      8.46 o 
  -2   8   3     8391.00     8629.99     94.53 o 
  -1   8   3      167.43      177.73     12.49 o 
   0   8   3     7652.96     7912.09    102.26 o 
   1   8   3      559.41      554.13     18.53 o 
   2   8   3     1242.56     1103.65     26.40 o 
   3   8   3      356.88      352.85     16.41 o 
   4   8   3     2384.18     2471.24     49.25 o 
   5   8   3     1244.27     1142.98     32.26 o 
   6   8   3      694.18      621.94     28.53 o 
   7   8   3      190.75      188.94     23.63 o 
   8   8   3      137.42      167.62     29.52 o 
  -9   9   3       25.01        8.56     23.17 o 
  -8   9   3      254.02      285.31     32.43 o 
  -7   9   3      573.70      595.50     43.10 o 
  -6   9   3     3136.06     3251.22    101.31 o 
  -5   9   3       13.62       28.09     18.61 o 
  -4   9   3     1366.54     1361.36     53.55 o 
  -3   9   3     1800.65     1990.02     41.80 o 
  -2   9   3     1382.85     1412.40     27.29 o 
  -1   9   3        3.26        8.20      7.08 o 
   0   9   3     1318.08     1384.00     30.83 o 
   1   9   3     3862.78     4378.20     68.80 o 
   2   9   3     1207.46     1250.50     30.70 o 
   3   9   3      133.33      148.12     13.97 o 
   4   9   3     6019.14     5987.85     95.61 o 
   5   9   3      901.91      867.99     30.11 o 
   6   9   3      867.80      875.17     39.00 o 
   7   9   3       88.47       60.30     21.51 o 
   8   9   3     1287.26     1233.86     60.25 o 
  -8  10   3      141.61       65.00     31.23 o 
  -7  10   3        0.45       10.29     18.88 o 
  -6  10   3      178.41      183.06     29.29 o 
  -5  10   3      632.92      669.55     37.64 o 
  -4  10   3        3.56       16.66     16.15 o 
  -3  10   3     1746.35     1708.72     39.74 o 
  -2  10   3     1036.70      962.05     23.23 o 
  -1  10   3     7658.74     8284.64    117.00 o 
   0  10   3     2549.68     2607.60     49.80 o 
   1  10   3     1572.21     1497.80     35.64 o 
   2  10   3      312.83      314.21     25.53 o 
   3  10   3     2294.67     2385.86     67.34 o 
   4  10   3      142.21      150.02     15.17 o 
   5  10   3       98.12      146.00     20.28 o 
   6  10   3       23.88       56.78     31.16 o 
   7  10   3       58.23       28.74     20.49 o 
   8  10   3        1.65       -3.49     21.80 o 
  -8  11   3       62.07       83.68     33.31 o 
  -7  11   3      651.97      676.52     46.97 o 
  -6  11   3      246.17      231.49     29.81 o 
  -5  11   3     1751.62     1675.98     65.53 o 
  -4  11   3      146.33      188.74     21.70 o 
  -3  11   3      205.86      214.67     15.43 o 
  -2  11   3      414.77      395.45     15.49 o 
  -1  11   3       60.32       92.91     11.15 o 
   0  11   3      164.46      173.22     21.38 o 
   1  11   3       66.07       96.50     12.93 o 
   2  11   3      235.30      240.22     17.25 o 
   3  11   3     2547.02     2506.72     55.59 o 
   4  11   3      258.91      244.81     18.28 o 
   5  11   3      224.15      240.87     23.81 o 
   6  11   3      268.44      268.34     28.08 o 
   7  11   3      738.47      706.40     43.08 o 
  -8  12   3      103.81       96.02     36.41 o 
  -7  12   3        3.73       22.49     26.59 o 
  -6  12   3      789.63      758.98     57.04 o 
  -5  12   3      307.90      308.22     34.53 o 
  -4  12   3     2104.18     2140.35     72.16 o 
  -3  12   3      222.95      192.86     29.49 o 
  -2  12   3      320.96      316.67     18.74 o 
  -1  12   3     1238.91     1217.53     41.11 o 
   0  12   3      354.52      361.23     19.85 o 
   1  12   3      966.62     1029.79     32.70 o 
   2  12   3      977.64     1078.83     38.18 o 
   3  12   3      802.22      827.28     31.37 o 
   4  12   3      882.91      862.98     36.50 o 
   5  12   3      386.74      456.37     33.09 o 
   6  12   3      624.29      527.14     35.05 o 
   7  12   3      103.13       95.91     33.83 o 
  -7  13   3       15.29       15.95     29.88 o 
  -6  13   3      522.08      513.00     41.52 o 
  -5  13   3      161.04      215.73     25.97 o 
  -4  13   3       29.68       30.47     20.53 o 
  -3  13   3      325.64      265.02     30.37 o 
  -2  13   3      103.92      103.69     11.88 o 
  -1  13   3       14.75       22.13     10.93 o 
   0  13   3      101.37      107.11     14.50 o 
   1  13   3        3.52        0.61      8.32 o 
   2  13   3        2.07       20.65     11.69 o 
   3  13   3      129.91      138.07     15.03 o 
   4  13   3       85.73      126.27     21.78 o 
   5  13   3      189.64      229.22     27.71 o 
   6  13   3      548.96      526.19     38.75 o 
   7  13   3      269.03      342.38     43.09 o 
  -7  14   3      146.74      111.17     36.04 o 
  -6  14   3      369.07      379.72     44.04 o 
  -5  14   3        0.62       12.88     19.13 o 
  -4  14   3      391.10      468.83     57.40 o 
  -3  14   3       72.45       99.33     27.88 o 
  -2  14   3     2045.91     2018.10     47.01 o 
  -1  14   3        1.33       25.57     21.90 o 
   0  14   3     2210.05     2276.19     55.19 o 
   1  14   3        1.12       32.05     17.15 o 
   2  14   3      677.59      736.29     32.16 o 
   3  14   3        0.13       -5.42     15.06 o 
   4  14   3     2374.82     2191.07     70.01 o 
   5  14   3      114.79       96.44     25.13 o 
   6  14   3      219.52      278.09     48.83 o 
  -7  15   3       80.69       65.63     34.65 o 
  -6  15   3      243.45      265.72     42.29 o 
  -5  15   3      363.44      384.25     46.71 o 
  -4  15   3      435.57      297.59     31.97 o 
  -3  15   3      789.76      733.32     62.67 o 
  -2  15   3      560.52      475.97     30.56 o 
  -1  15   3       37.18       54.03     16.50 o 
   0  15   3     1373.65     1298.91     42.24 o 
   1  15   3      320.94      377.13     23.90 o 
   2  15   3      269.74      256.80     22.51 o 
   3  15   3        4.91        7.72     18.95 o 
   4  15   3      378.39      385.01     37.72 o 
   5  15   3      189.20      182.05     29.55 o 
   6  15   3      263.20      260.70     38.00 o 
  -6  16   3      160.00      176.61     33.16 o 
  -5  16   3      195.60      253.36     40.20 o 
  -4  16   3       38.52       79.72     28.72 o 
  -3  16   3     1383.18     1440.87     67.12 o 
  -2  16   3        5.55       11.00     20.78 o 
  -1  16   3      485.40      474.01     27.04 o 
   0  16   3      310.18      235.22     22.50 o 
   1  16   3     2167.81     2251.96     61.62 o 
   2  16   3      124.64      167.42     28.63 o 
   3  16   3      327.47      372.14     34.13 o 
   4  16   3      256.59      250.13     33.94 o 
   5  16   3       97.65       89.41     29.46 o 
  -5  17   3      712.48      636.45     49.65 o 
  -4  17   3       59.92       58.50     24.79 o 
  -3  17   3        8.61       40.67     27.17 o 
  -2  17   3       88.52      141.45     29.08 o 
  -1  17   3      119.18      131.52     20.47 o 
   0  17   3      272.84      233.52     24.47 o 
   1  17   3       31.73       20.70     16.17 o 
   2  17   3        0.09       21.73     17.92 o 
   3  17   3      827.01      741.94     51.14 o 
   4  17   3        6.72       52.56     24.69 o 
   5  17   3      423.15      483.19     52.77 o 
  -4  18   3      554.38      648.26     57.01 o 
  -3  18   3      413.93      374.11     40.38 o 
  -2  18   3      366.89      383.36     40.64 o 
  -1  18   3      885.12      899.80     58.58 o 
   0  18   3      867.32      849.38     40.00 o 
   1  18   3      688.00      639.05     37.71 o 
   2  18   3      601.17      528.61     40.52 o 
   3  18   3      320.38      272.50     34.48 o 
   4  18   3      373.45      347.34     51.22 o 
  -3  19   3       29.91       11.45     26.89 o 
  -2  19   3      209.35      181.07     35.65 o 
  -1  19   3        3.55       31.67     24.76 o 
   0  19   3       40.85       36.96     19.11 o 
   1  19   3        0.02       50.90     29.27 o 
   2  19   3      161.93      137.30     27.67 o 
   3  19   3       19.17       42.97     45.19 o 
  -2  20   3      404.25      434.58     57.10 o 
  -1  20   3        1.19       39.78     46.26 o 
   0  20   3      739.44      748.33     89.00 o 
   1  20   3      272.28      292.14     36.48 o 
 -10   0   4      708.19      691.33    120.91 o 
  -8   0   4      570.15      542.73     49.86 o 
  -6   0   4     1002.16      978.58     46.33 o 
  -4   0   4      812.33      834.78     32.31 o 
  -2   0   4     3004.29     3055.48     62.93 o 
   0   0   4     3249.38     3352.09     93.10 o 
   2   0   4     7022.78     6943.09    145.21 o 
   4   0   4     1786.43     1601.43     68.35 o 
   6   0   4     1980.88     2015.57    114.35 o 
   8   0   4     2308.15     2215.86     94.60 o 
 -10   1   4        5.80      -11.86     32.73 o 
  -9   1   4      113.38      149.98     35.46 o 
  -8   1   4      231.91      235.76     26.60 o 
  -7   1   4       18.26       31.29     13.04 o 
  -6   1   4      900.21      846.18     29.85 o 
  -5   1   4      383.51      367.52     18.90 o 
  -4   1   4     2201.79     2173.45     40.53 o 
  -3   1   4     1590.91     1511.13     31.04 o 
  -2   1   4     9058.45     9071.98     97.62 o 
  -1   1   4     1401.36     1267.02     21.79 o 
   0   1   4      155.21      113.72     11.47 o 
   1   1   4      150.27      149.02      7.25 o 
   2   1   4      658.73      596.30     16.77 o 
   3   1   4      756.67      761.43     17.76 o 
   4   1   4       47.76       72.74      8.98 o 
   5   1   4       16.13       23.07      9.16 o 
   6   1   4       85.51      107.20     21.88 o 
   7   1   4      611.06      616.14     28.83 o 
   8   1   4       10.95       61.32     22.60 o 
   9   1   4       79.51       62.73     30.67 o 
  -9   2   4       39.93       99.52     23.45 o 
  -8   2   4      527.87      546.78     36.50 o 
  -7   2   4     1101.68     1106.11     35.77 o 
  -6   2   4      580.29      568.81     22.67 o 
  -5   2   4      188.21      189.07     12.40 o 
  -4   2   4       32.14       27.44      9.59 o 
  -3   2   4      139.65      131.32      9.84 o 
  -2   2   4       25.30       20.67      5.34 o 
  -1   2   4     2467.38     2471.53     34.70 o 
   0   2   4        0.89       12.03      3.79 o 
   1   2   4     8213.24     8343.30     98.06 o 
   2   2   4     4279.52     4338.18     78.91 o 
   3   2   4    10210.99    10676.02    107.16 o 
   4   2   4       88.95      122.07     11.64 o 
   5   2   4     3040.70     3227.65     59.66 o 
   6   2   4      156.45      101.42     14.03 o 
   7   2   4      911.93      977.97     37.07 o 
   8   2   4      516.28      487.36     32.12 o 
   9   2   4      403.20      408.49     46.90 o 
  -9   3   4      292.36      348.49     38.36 o 
  -8   3   4       62.44       84.93     19.26 o 
  -7   3   4      266.49      293.39     19.86 o 
  -6   3   4      793.32      739.49     29.33 o 
  -5   3   4     1164.60     1149.17     28.69 o 
  -4   3   4      271.14      277.32     15.82 o 
  -3   3   4     1401.63     1320.73     25.88 o 
  -2   3   4      608.02      601.94     16.83 o 
  -1   3   4     6775.83     6695.47     74.03 o 
   0   3   4      237.83      256.46      8.50 o 
   1   3   4     2171.84     2117.54     54.42 o 
   2   3   4      705.80      703.88     20.61 o 
   3   3   4      345.55      270.56     11.98 o 
   4   3   4      195.28      212.29     12.69 o 
   5   3   4      391.69      418.56     19.40 o 
   6   3   4        7.52       34.81     12.94 o 
   7   3   4      161.38      186.98     19.78 o 
   8   3   4       58.44      129.82     20.93 o 
  -9   4   4      297.94      248.58     35.26 o 
  -8   4   4      709.39      712.83     47.64 o 
  -7   4   4       70.37      102.77     17.56 o 
  -6   4   4      734.07      735.87     23.70 o 
  -5   4   4     1164.45     1145.15     26.67 o 
  -4   4   4        8.01        6.05      5.82 o 
  -3   4   4        5.42       11.81     10.26 o 
  -2   4   4      149.27      126.19      8.39 o 
  -1   4   4       30.72       38.41      5.60 o 
   0   4   4       80.25      121.62     10.13 o 
   1   4   4     1676.16     1678.82     25.14 o 
   2   4   4     1966.52     1763.68     30.42 o 
   3   4   4     2129.45     1976.80     34.48 o 
   4   4   4     1356.50     1310.96     30.67 o 
   5   4   4     4007.46     4019.99     71.32 o 
   6   4   4      149.92      176.37     17.45 o 
   7   4   4      572.80      583.01     30.33 o 
   8   4   4      478.46      515.52     38.61 o 
  -9   5   4       83.86       58.11     39.70 o 
  -8   5   4       86.75      115.59     26.40 o 
  -7   5   4       64.42       60.98     13.82 o 
  -6   5   4      954.11     1001.84     35.77 o 
  -5   5   4       73.24       81.18     12.09 o 
  -4   5   4     2378.39     2273.52     53.89 o 
  -3   5   4      551.71      493.25     14.48 o 
  -2   5   4     3122.18     2920.70     43.39 o 
  -1   5   4      105.00      131.83      8.46 o 
   0   5   4      879.54      822.61     19.46 o 
   1   5   4      969.57      977.21     20.99 o 
   2   5   4     1617.88     1530.30     27.71 o 
   3   5   4       96.76      106.39     11.02 o 
   4   5   4      638.06      696.05     21.18 o 
   5   5   4      385.26      395.97     22.65 o 
   6   5   4      457.79      443.93     22.61 o 
   7   5   4       22.32       43.31     15.63 o 
   8   5   4       68.25       91.49     21.68 o 
  -9   6   4       90.07      102.83     32.97 o 
  -8   6   4      834.40      743.55     52.34 o 
  -7   6   4      225.19      217.07     27.91 o 
  -6   6   4      562.11      492.62     24.42 o 
  -5   6   4       73.66       88.78     14.05 o 
  -4   6   4       31.27       51.71     10.22 o 
  -3   6   4      665.12      658.41     16.25 o 
  -2   6   4      181.82      188.79     10.28 o 
  -1   6   4        2.05        3.77      9.15 o 
   0   6   4     1076.31      937.00     22.31 o 
   1   6   4      171.40      166.59     12.34 o 
   2   6   4     1541.82     1452.16     29.70 o 
   3   6   4        2.01        4.12      6.14 o 
   4   6   4     2041.20     1935.71     41.44 o 
   5   6   4       81.78      113.42     13.45 o 
   6   6   4      766.03      750.03     28.88 o 
   7   6   4       11.41       52.64     16.57 o 
   8   6   4      885.12      937.11     57.69 o 
  -9   7   4        4.92       30.40     25.56 o 
  -8   7   4      202.30      193.74     30.01 o 
  -7   7   4       85.52       96.28     25.80 o 
  -6   7   4     1126.94     1070.81     48.87 o 
  -5   7   4      687.88      696.73     26.31 o 
  -4   7   4     1509.47     1549.41     38.94 o 
  -3   7   4     3373.14     3312.62     62.85 o 
  -2   7   4     3409.49     3448.47     63.25 o 
  -1   7   4     3867.53     4024.39     59.07 o 
   0   7   4     1791.17     1845.08     35.30 o 
   1   7   4      118.64       91.63      9.81 o 
   2   7   4       43.88       98.48     14.39 o 
   3   7   4      167.60      198.70     17.65 o 
   4   7   4      805.69      833.04     26.65 o 
   5   7   4      545.86      500.67     23.81 o 
   6   7   4     1135.54     1041.41     34.79 o 
   7   7   4       12.02       49.23     23.00 o 
   8   7   4      147.70      170.59     33.89 o 
  -9   8   4       54.44      109.59     35.96 o 
  -8   8   4        1.56       32.01     25.81 o 
  -7   8   4      607.89      630.70     43.91 o 
  -6   8   4        7.37       18.31     18.65 o 
  -5   8   4      344.11      308.35     29.46 o 
  -4   8   4       78.68      105.42     14.09 o 
  -3   8   4        5.03       48.64     16.28 o 
  -2   8   4       50.85       91.67     12.62 o 
  -1   8   4      606.80      616.42     19.87 o 
   0   8   4      296.94      269.81     13.15 o 
   1   8   4     3626.71     3310.90     56.62 o 
   2   8   4      138.41      128.83     17.65 o 
   3   8   4     4478.49     4552.18     75.76 o 
   4   8   4       72.76       73.84     13.09 o 
   5   8   4      495.81      537.18     24.56 o 
   6   8   4      373.81      365.16     26.96 o 
   7   8   4     2008.92     2030.73     80.60 o 
   8   8   4        2.90       -3.66     21.63 o 
  -8   9   4        3.12       -3.60     15.52 o 
  -7   9   4      416.14      387.42     50.61 o 
  -6   9   4      109.95      123.54     25.94 o 
  -5   9   4      371.70      410.70     30.93 o 
  -4   9   4      382.98      404.89     25.33 o 
  -3   9   4     4345.84     4311.65     94.61 o 
  -2   9   4      871.96      835.91     25.30 o 
  -1   9   4     3879.64     3767.55     62.71 o 
   0   9   4        7.82       14.48      8.57 o 
   1   9   4     1006.78     1040.11     28.86 o 
   2   9   4       73.02       97.16     12.55 o 
   3   9   4      811.24      852.44     29.22 o 
   4   9   4      412.61      412.84     22.07 o 
   5   9   4       26.19       29.28     14.35 o 
   6   9   4      228.68      193.12     24.29 o 
   7   9   4       84.81       66.34     33.12 o 
   8   9   4       43.68      103.85     31.10 o 
  -8  10   4       40.23       18.22     20.50 o 
  -7  10   4       25.26       62.90     45.38 o 
  -6  10   4       83.25       64.08     23.98 o 
  -5  10   4       73.09      107.92     22.06 o 
  -4  10   4        2.49       -2.88     13.71 o 
  -3  10   4       10.48       47.10     22.23 o 
  -2  10   4      772.80      713.15     21.74 o 
  -1  10   4       56.34       68.62     15.12 o 
   0  10   4     2232.33     2318.72     52.70 o 
   1  10   4      450.47      455.71     23.06 o 
   2  10   4     1562.96     1555.17     46.99 o 
   3  10   4      760.49      771.54     28.67 o 
   4  10   4     1601.59     1626.51     43.37 o 
   5  10   4        7.92       33.03     11.65 o 
   6  10   4      934.99      942.37     46.13 o 
   7  10   4      675.15      674.01     50.52 o 
  -8  11   4       38.98       29.07     22.64 o 
  -7  11   4       12.54        5.94     18.48 o 
  -6  11   4      818.57      896.45     54.88 o 
  -5  11   4        2.90       28.58     29.18 o 
  -4  11   4     1046.94     1025.49     50.43 o 
  -3  11   4       27.64       67.54     11.41 o 
  -2  11   4     2295.32     2266.71     45.14 o 
  -1  11   4        3.96       -2.11      6.69 o 
   0  11   4     1651.05     1673.68     42.21 o 
   1  11   4       14.12       18.51     10.38 o 
   2  11   4      337.21      393.41     21.67 o 
   3  11   4      359.71      329.56     24.25 o 
   4  11   4      174.99      137.01     16.99 o 
   5  11   4      319.64      301.51     27.36 o 
   6  11   4        1.64       22.87     19.10 o 
   7  11   4       29.24       86.84     48.57 o 
  -8  12   4       68.58      146.64     38.42 o 
  -7  12   4      878.92      794.68     58.90 o 
  -6  12   4      315.55      327.17     33.68 o 
  -5  12   4        1.15       42.25     32.52 o 
  -4  12   4      251.82      268.24     39.36 o 
  -3  12   4      238.54      219.46     18.11 o 
  -2  12   4        1.67       30.98     17.83 o 
  -1  12   4        5.31       -4.62     10.22 o 
   0  12   4      255.24      239.05     19.14 o 
   1  12   4      429.63      441.40     23.88 o 
   2  12   4     1494.22     1488.26     43.76 o 
   3  12   4     1355.61     1413.76     42.49 o 
   4  12   4      149.98      167.87     18.26 o 
   5  12   4      269.11      283.16     31.67 o 
   6  12   4      622.90      704.34     48.49 o 
   7  12   4      134.80      136.96     37.88 o 
  -7  13   4       18.15       50.95     30.65 o 
  -6  13   4       51.56       20.03     25.31 o 
  -5  13   4      157.13      184.83     29.28 o 
  -4  13   4      197.70      269.19     41.81 o 
  -3  13   4     1237.67     1268.76     61.94 o 
  -2  13   4      582.64      533.87     29.13 o 
  -1  13   4     1130.42     1152.27     34.79 o 
   0  13   4      891.10      924.56     32.97 o 
   1  13   4      783.40      788.23     32.30 o 
   2  13   4        3.48       21.04     13.94 o 
   3  13   4      489.00      453.25     28.17 o 
   4  13   4      965.84      953.84     42.93 o 
   5  13   4        0.34      -14.56     18.75 o 
   6  13   4      129.88      107.77     36.51 o 
  -7  14   4      136.94      205.05     34.10 o 
  -6  14   4       68.52       94.07     43.67 o 
  -5  14   4      388.78      646.67    134.30 o 
  -4  14   4      305.24      327.27     34.81 o 
  -3  14   4       25.68       45.11     20.39 o 
  -2  14   4        0.57        5.22     12.31 o 
  -1  14   4        3.29       -2.23      9.19 o 
   0  14   4      362.20      349.17     24.05 o 
   1  14   4      463.18      491.59     27.25 o 
   2  14   4       87.95      118.96     19.70 o 
   3  14   4      596.46      665.23     33.01 o 
   4  14   4        3.13        6.54     17.20 o 
   5  14   4     1194.73     1080.78     51.62 o 
   6  14   4        9.10      -62.53     66.71 o 
  -6  15   4       75.23      123.49     30.16 o 
  -5  15   4       97.47      150.56     33.61 o 
  -4  15   4        4.81       18.62     32.13 o 
  -3  15   4     1044.15     1008.48     55.14 o 
  -2  15   4      633.35      674.04     35.29 o 
  -1  15   4      399.59      418.09     25.49 o 
   0  15   4      223.08      202.35     21.66 o 
   1  15   4      301.00      323.07     28.56 o 
   2  15   4       56.31       71.58     20.69 o 
   3  15   4      415.25      382.99     31.64 o 
   4  15   4       28.11       34.37     21.94 o 
   5  15   4        0.12       21.96     21.70 o 
  -6  16   4      163.01      195.57     34.14 o 
  -5  16   4        6.98       19.05     21.86 o 
  -4  16   4       53.67       86.06     39.41 o 
  -3  16   4      493.21      508.97     46.28 o 
  -2  16   4        0.20       25.73     23.44 o 
  -1  16   4      106.23      121.57     21.36 o 
   0  16   4     1734.36     1653.76     52.96 o 
   1  16   4      724.73      720.74     36.93 o 
   2  16   4      479.14      440.48     33.04 o 
   3  16   4      121.18      182.42     28.75 o 
   4  16   4      732.38      726.82     47.79 o 
   5  16   4      194.18      206.17     48.40 o 
  -5  17   4       16.78       -4.55     25.59 o 
  -4  17   4      351.20      359.20     46.35 o 
  -3  17   4       85.83       47.47     24.50 o 
  -2  17   4      507.80      597.35     51.00 o 
  -1  17   4      135.34      175.23     25.30 o 
   0  17   4      843.16      925.37     40.49 o 
   1  17   4      175.34      167.05     24.29 o 
   2  17   4      146.15      191.79     29.18 o 
   3  17   4      111.90      119.69     25.80 o 
   4  17   4       17.99       26.05     24.19 o 
  -4  18   4       24.69       51.09     37.79 o 
  -3  18   4       52.54       49.68     30.73 o 
  -2  18   4       18.52       -6.97     26.35 o 
  -1  18   4       65.04       81.21     43.65 o 
   0  18   4      105.46      135.26     22.72 o 
   1  18   4      429.42      506.10     41.46 o 
   2  18   4      211.16      236.49     40.35 o 
   3  18   4      415.09      359.33     39.47 o 
  -3  19   4      729.44      742.90     63.03 o 
  -2  19   4       73.58      111.13     42.71 o 
  -1  19   4      557.89      488.86     50.78 o 
   0  19   4        0.67        7.81     22.56 o 
   1  19   4      159.45      203.00     32.60 o 
   2  19   4       69.14      102.33     30.01 o 
  -9   0   5      495.15      476.52     68.20 o 
  -7   0   5       87.51       84.36     20.78 o 
  -5   0   5     1913.80     1965.19     64.28 o 
  -3   0   5     4466.88     4536.50    104.46 o 
  -1   0   5     1929.57     1974.05     46.58 o 
   1   0   5      516.07      490.19     38.23 o 
   3   0   5      475.08      471.96     44.40 o 
   5   0   5     1578.82     1535.26     52.02 o 
   7   0   5     1219.64     1162.35     79.35 o 
  -9   1   5       12.40       13.52     22.30 o 
  -8   1   5        5.63        4.76     11.95 o 
  -7   1   5      177.60      214.48     33.09 o 
  -6   1   5       33.53       77.55     13.65 o 
  -5   1   5       61.28       83.29     17.48 o 
  -4   1   5        1.18       22.85     12.39 o 
  -3   1   5     5019.26     5326.36     77.57 o 
  -2   1   5     6208.04     6311.44     82.43 o 
  -1   1   5     4272.51     4471.08     63.17 o 
   0   1   5     1176.83     1022.51     27.91 o 
   1   1   5     1674.43     1535.26     30.19 o 
   2   1   5     2372.45     2422.46     46.58 o 
   3   1   5     2486.67     2332.15     45.02 o 
   4   1   5     1076.31      982.91     25.99 o 
   5   1   5     1266.05     1191.61     34.40 o 
   6   1   5      227.81      199.74     20.37 o 
   7   1   5      672.19      686.28     44.45 o 
   8   1   5       44.26       50.49     30.09 o 
  -9   2   5        4.29       30.03     34.86 o 
  -8   2   5      607.72      562.68     36.01 o 
  -7   2   5        4.61       10.76     13.73 o 
  -6   2   5     2641.68     2706.11     58.13 o 
  -5   2   5      494.62      498.46     21.92 o 
  -4   2   5     2391.56     2377.29     46.30 o 
  -3   2   5       69.62       79.95     11.51 o 
  -2   2   5     8249.18     8238.46    108.60 o 
  -1   2   5     3670.68     3706.75     51.73 o 
   0   2   5     1990.06     1982.10     32.75 o 
   1   2   5      500.76      510.45     20.45 o 
   2   2   5       27.60       30.00      7.82 o 
   3   2   5      386.00      344.52     16.94 o 
   4   2   5     1036.74      971.61     31.67 o 
   5   2   5      139.57      128.41     25.32 o 
   6   2   5      135.41      141.05     30.33 o 
   7   2   5       80.03       51.61     21.79 o 
   8   2   5     1380.48     1272.96     66.49 o 
  -9   3   5        8.12       23.97     36.40 o 
  -8   3   5      335.57      333.41     29.05 o 
  -7   3   5        3.91       -0.43     10.79 o 
  -6   3   5       27.23       44.02     14.61 o 
  -5   3   5      107.54      123.51     12.36 o 
  -4   3   5       26.27       34.26     12.25 o 
  -3   3   5       98.41      111.20     10.27 o 
  -2   3   5      786.88      789.25     20.52 o 
  -1   3   5       44.56       61.76     10.89 o 
   0   3   5     4264.73     4102.36     51.16 o 
   1   3   5      872.12      858.91     23.73 o 
   2   3   5     3840.61     3735.80     64.58 o 
   3   3   5       46.71       62.92     13.62 o 
   4   3   5     2114.86     2047.49     52.16 o 
   5   3   5      391.82      362.34     22.67 o 
   6   3   5      268.91      278.50     23.32 o 
   7   3   5        4.87        8.07     20.11 o 
   8   3   5      252.81      279.21     36.18 o 
  -9   4   5       60.13      131.96     42.18 o 
  -8   4   5      693.13      693.65     47.29 o 
  -7   4   5      372.37      428.02     28.98 o 
  -6   4   5     1295.45     1364.24     44.05 o 
  -5   4   5      170.65      161.27     13.86 o 
  -4   4   5     2691.73     2682.67     49.43 o 
  -3   4   5      171.63      168.60     11.21 o 
  -2   4   5     1561.62     1569.55     32.35 o 
  -1   4   5     1884.66     1758.59     32.14 o 
   0   4   5      698.29      599.28     16.46 o 
   1   4   5     2339.31     2335.25     46.47 o 
   2   4   5      249.73      197.16     15.96 o 
   3   4   5       73.48       73.16     11.97 o 
   4   4   5      166.32      117.58     15.31 o 
   5   4   5        1.53       11.69     15.59 o 
   6   4   5        2.57        8.89     14.41 o 
   7   4   5      233.99      251.62     33.52 o 
   8   4   5      188.27      170.59     31.95 o 
  -9   5   5      673.93      661.42     55.41 o 
  -8   5   5       66.10       61.88     34.53 o 
  -7   5   5        0.35        3.63     15.12 o 
  -6   5   5       73.72       39.55     14.02 o 
  -5   5   5       93.43       91.16     17.09 o 
  -4   5   5      640.67      601.26     20.21 o 
  -3   5   5       41.36       42.70      8.46 o 
  -2   5   5       76.67       96.42      9.61 o 
  -1   5   5      950.39      879.76     28.30 o 
   0   5   5       19.77       24.03     10.98 o 
   1   5   5      995.93      881.56     21.52 o 
   2   5   5       37.06       75.59     12.29 o 
   3   5   5     3311.21     3273.65     67.78 o 
   4   5   5      567.01      504.89     26.27 o 
   5   5   5      849.11      899.99     38.37 o 
   6   5   5        2.38       10.70     14.51 o 
   7   5   5      287.99      290.52     29.03 o 
   8   5   5        0.60       18.74     29.73 o 
  -9   6   5      243.99      321.92     45.87 o 
  -8   6   5       21.15       36.78     29.04 o 
  -7   6   5      393.69      402.25     33.86 o 
  -6   6   5        4.59        7.55     11.52 o 
  -5   6   5     1752.35     1844.14     50.83 o 
  -4   6   5      296.40      334.78     20.79 o 
  -3   6   5     1083.21      984.71     25.23 o 
  -2   6   5     1183.83     1151.38     26.55 o 
  -1   6   5     1356.03     1274.10     37.72 o 
   0   6   5       65.67       96.30      9.45 o 
   1   6   5     1612.56     1677.60     40.02 o 
   2   6   5      399.92      360.22     15.44 o 
   3   6   5        0.21      -11.19     11.16 o 
   4   6   5      553.68      599.25     29.83 o 
   5   6   5      542.39      515.67     29.48 o 
   6   6   5      137.16      159.64     22.23 o 
   7   6   5     1001.20     1021.21     48.45 o 
   8   6   5        0.64       10.64     23.95 o 
  -9   7   5      336.18      270.22     45.45 o 
  -8   7   5      279.88      303.62     37.90 o 
  -7   7   5       18.61        5.48     22.59 o 
  -6   7   5        1.27       46.37     21.37 o 
  -5   7   5       24.56        8.13     11.19 o 
  -4   7   5      371.37      411.98     22.69 o 
  -3   7   5      189.25      193.64     12.18 o 
  -2   7   5      219.62      201.37     13.15 o 
  -1   7   5     2458.80     2440.17     47.13 o 
   0   7   5     4267.44     4385.01     69.55 o 
   1   7   5     1282.79     1294.03     31.62 o 
   2   7   5     1893.94     1803.56     36.79 o 
   3   7   5     2649.10     2573.88     49.56 o 
   4   7   5      790.79      845.69     36.07 o 
   5   7   5     1583.50     1566.10     51.74 o 
   6   7   5      585.22      637.35     35.48 o 
   7   7   5      469.28      494.27     36.28 o 
  -8   8   5       22.20       49.05     22.19 o 
  -7   8   5       22.41       -0.53     18.46 o 
  -6   8   5      670.92      627.03     37.38 o 
  -5   8   5      572.81      512.94     25.44 o 
  -4   8   5     1433.78     1422.07     42.52 o 
  -3   8   5       11.46        1.98      8.68 o 
  -2   8   5     2494.37     2577.27     51.60 o 
  -1   8   5     1194.34     1259.41     32.35 o 
   0   8   5      978.32      849.68     31.13 o 
   1   8   5      213.51      229.95     27.94 o 
   2   8   5      161.75      180.85     14.18 o 
   3   8   5      283.72      302.80     26.28 o 
   4   8   5      774.12      711.60     43.03 o 
   5   8   5      155.39      127.71     19.80 o 
   6   8   5       67.43      199.75     42.96 o 
   7   8   5       22.22        6.60     22.39 o 
  -8   9   5       10.83       34.48     21.74 o 
  -7   9   5        7.67       -8.98     18.55 o 
  -6   9   5       10.71       60.87     39.07 o 
  -5   9   5        4.08       12.81     15.71 o 
  -4   9   5       36.36       52.77     12.41 o 
  -3   9   5       21.63       50.88     19.62 o 
  -2   9   5     1499.96     1412.95     33.46 o 
  -1   9   5      454.66      449.70     20.49 o 
   0   9   5     2989.06     2913.92     57.88 o 
   1   9   5      627.15      628.14     24.40 o 
   2   9   5     1824.90     1783.03     42.60 o 
   3   9   5      601.05      613.62     25.28 o 
   4   9   5     1488.89     1447.97     49.23 o 
   5   9   5      190.16      162.02     22.55 o 
   6   9   5      232.66      198.73     26.95 o 
   7   9   5       38.16       84.93     28.98 o 
  -8  10   5       75.80       88.84     31.39 o 
  -7  10   5      542.73      518.92     43.14 o 
  -6  10   5      480.12      418.82     40.43 o 
  -5  10   5      386.25      360.47     34.99 o 
  -4  10   5        2.91       25.99     19.52 o 
  -3  10   5     2120.87     2145.84     68.13 o 
  -2  10   5      636.79      602.00     22.05 o 
  -1  10   5     1073.05     1067.07     31.57 o 
   0  10   5      566.58      591.63     25.15 o 
   1  10   5      308.14      329.98     20.19 o 
   2  10   5       52.51       69.21     14.81 o 
   3  10   5       28.40       46.91     13.73 o 
   4  10   5        0.96       40.80     16.43 o 
   5  10   5      231.98      227.77     26.34 o 
   6  10   5        9.65       -0.52     16.04 o 
   7  10   5      187.22      183.82     36.64 o 
  -8  11   5       73.80       69.75     53.78 o 
  -7  11   5      108.13      144.51     32.41 o 
  -6  11   5       28.61       75.32     22.38 o 
  -5  11   5       76.19       88.28     23.55 o 
  -4  11   5        0.98       -0.28     17.95 o 
  -3  11   5       24.71       40.36     29.84 o 
  -2  11   5       97.24      105.31     15.87 o 
  -1  11   5     1279.71     1308.90     39.45 o 
   0  11   5       66.31      129.25     21.48 o 
   1  11   5     2533.30     2529.91     58.35 o 
   2  11   5       18.98       23.99     12.75 o 
   3  11   5     2318.80     2257.27     56.10 o 
   4  11   5       78.63       65.02     16.25 o 
   5  11   5      839.10     1132.68    223.67 o 
   6  11   5       11.53      -24.62     22.46 o 
  -7  12   5      153.18      157.48     31.50 o 
  -6  12   5      201.73      166.84     31.44 o 
  -5  12   5      861.03      846.22     47.93 o 
  -4  12   5      239.79      268.90     28.73 o 
  -3  12   5      497.25      439.42     25.90 o 
  -2  12   5      127.54      143.12     18.06 o 
  -1  12   5      682.91      677.30     35.36 o 
   0  12   5      162.05      204.85     18.56 o 
   1  12   5      261.47      257.33     20.67 o 
   2  12   5       27.01       22.94     12.83 o 
   3  12   5        8.76       19.76     14.57 o 
   4  12   5      162.42      142.55     24.62 o 
   5  12   5       59.77       73.06     27.76 o 
   6  12   5      191.55      257.09     43.64 o 
  -7  13   5        2.81       23.22     28.85 o 
  -6  13   5        8.81       71.17     49.65 o 
  -5  13   5       17.71       11.48     22.25 o 
  -4  13   5        0.47       15.92     17.02 o 
  -3  13   5      371.39      392.24     25.73 o 
  -2  13   5       40.52       63.25     17.52 o 
  -1  13   5      686.50      661.12     28.77 o 
   0  13   5      338.98      353.17     24.00 o 
   1  13   5        9.24       -1.94     12.70 o 
   2  13   5      449.41      480.56     28.83 o 
   3  13   5      133.59      167.25     28.04 o 
   4  13   5      263.34      268.33     33.75 o 
   5  13   5      109.73      180.49     34.65 o 
   6  13   5      364.41      509.43     50.88 o 
  -6  14   5      354.31      306.36     43.56 o 
  -5  14   5      127.92      183.68     35.20 o 
  -4  14   5     2113.03     2027.37     87.43 o 
  -3  14   5      634.21      597.81     54.77 o 
  -2  14   5        9.39       80.15     28.98 o 
  -1  14   5        0.04        8.16     13.17 o 
   0  14   5      207.60      154.38     19.78 o 
   1  14   5      690.10      680.89     33.35 o 
   2  14   5       70.00       98.13     18.90 o 
   3  14   5        0.18       27.38     16.59 o 
   4  14   5       60.81       51.06     27.28 o 
   5  14   5        5.78       20.64     26.20 o 
  -6  15   5       12.83       93.08     39.62 o 
  -5  15   5       54.01       84.95     28.94 o 
  -4  15   5      247.29      346.55     41.32 o 
  -3  15   5       18.28       44.90     26.29 o 
  -2  15   5       15.52       12.07     17.40 o 
  -1  15   5      113.65      116.57     26.87 o 
   0  15   5      741.82      724.76     33.79 o 
   1  15   5       24.04       39.50     20.02 o 
   2  15   5      249.50      286.37     26.05 o 
   3  15   5      558.28      574.58     40.19 o 
   4  15   5      904.08      911.92     61.38 o 
   5  15   5      187.19      253.21     38.00 o 
  -5  16   5      182.67      234.39     42.45 o 
  -4  16   5      140.72      183.78     35.29 o 
  -3  16   5      888.16      976.95     62.28 o 
  -2  16   5      118.33      128.34     29.23 o 
  -1  16   5      469.44      459.60     55.75 o 
   0  16   5      317.76      317.59     29.89 o 
   1  16   5      537.61      509.19     34.26 o 
   2  16   5        1.75       32.34     19.78 o 
   3  16   5        0.58        4.85     19.43 o 
   4  16   5       71.05       87.00     33.79 o 
  -4  17   5        1.83        0.26     27.51 o 
  -3  17   5      171.80      172.55     34.41 o 
  -2  17   5       23.62       55.56     26.75 o 
  -1  17   5       99.69      151.73     28.18 o 
   0  17   5       58.19       95.23     21.50 o 
   1  17   5      874.95      905.08     44.21 o 
   2  17   5       69.76       50.33     24.28 o 
   3  17   5      703.78      797.51     82.69 o 
  -3  18   5      147.02      194.73     41.21 o 
  -2  18   5      225.65      250.47     43.14 o 
  -1  18   5       20.90       76.84     46.41 o 
   0  18   5       62.48      106.20     28.92 o 
   1  18   5       37.72       60.51     22.54 o 
   2  18   5       24.41       64.71     38.12 o 
  -8   0   6        3.42       11.15     20.12 o 
  -6   0   6      836.20      773.92     57.80 o 
  -4   0   6      145.45      171.70     33.75 o 
  -2   0   6    28402.44    28909.19    415.19 o 
   0   0   6      962.13     1001.60     40.37 o 
   2   0   6     8603.78     8689.81    232.95 o 
   4   0   6     1815.50     1822.20     84.26 o 
   6   0   6       29.70       -8.64     27.63 o 
   8   0   6       38.44       11.93     80.75 o 
  -9   1   6        4.01       19.91     23.29 o 
  -8   1   6      124.35      140.95     22.84 o 
  -7   1   6       83.72      107.67     16.82 o 
  -6   1   6      442.28      452.10     24.22 o 
  -5   1   6      369.37      317.41     19.06 o 
  -4   1   6      777.88      812.48     27.52 o 
  -3   1   6       35.96       53.39     10.62 o 
  -2   1   6       59.79       87.61     26.21 o 
  -1   1   6        8.49       35.33     13.00 o 
   0   1   6      137.06      128.06      8.35 o 
   1   1   6      316.80      347.94     22.30 o 
   2   1   6     2845.16     3027.91     77.72 o 
   3   1   6      457.30      456.17     28.96 o 
   4   1   6      797.61      785.48     37.70 o 
   5   1   6      971.66      994.37     51.48 o 
   6   1   6      287.04      300.26     32.73 o 
   7   1   6      737.95      725.91     49.80 o 
  -9   2   6        4.15      -10.27     20.47 o 
  -8   2   6        0.99      -15.55     17.77 o 
  -7   2   6      380.24      354.92     27.24 o 
  -6   2   6      219.56      299.68     20.29 o 
  -5   2   6      288.61      352.54     20.97 o 
  -4   2   6       19.80       25.73     10.12 o 
  -3   2   6     1513.86     1456.37     34.92 o 
  -2   2   6     3442.88     3577.61     64.82 o 
  -1   2   6      415.65      404.13     15.01 o 
   0   2   6      861.04      787.33     28.46 o 
   1   2   6     2305.07     2206.81     43.34 o 
   2   2   6      470.77      495.63     18.11 o 
   3   2   6     2361.82     2346.24     70.47 o 
   4   2   6        2.41       33.93     16.00 o 
   5   2   6     1973.06     1929.08     70.32 o 
   6   2   6      257.27      240.61     30.19 o 
   7   2   6        4.13       59.96     31.27 o 
  -9   3   6      311.24      363.33     67.23 o 
  -8   3   6       32.45       38.16     20.26 o 
  -7   3   6      585.13      614.16     44.03 o 
  -6   3   6        2.09        8.01     10.05 o 
  -5   3   6      251.67      324.72     20.75 o 
  -4   3   6      132.39      108.67     14.54 o 
  -3   3   6       34.32       36.52      9.24 o 
  -2   3   6       99.74      106.79     12.20 o 
  -1   3   6     1289.05     1284.28     28.07 o 
   0   3   6       65.11       75.97     10.36 o 
   1   3   6      215.73      192.31     15.21 o 
   2   3   6       23.89       47.06     18.90 o 
   3   3   6      229.93      227.96     22.00 o 
   4   3   6      135.53      143.71     20.47 o 
   5   3   6      280.99      303.96     31.27 o 
   6   3   6      773.56      760.43     44.95 o 
   7   3   6     2105.37     1868.99     83.26 o 
  -9   4   6       35.29       29.73     23.26 o 
  -8   4   6       15.41        6.71     18.66 o 
  -7   4   6      218.19      218.89     26.09 o 
  -6   4   6      374.49      374.87     29.54 o 
  -5   4   6       46.45       55.88     14.93 o 
  -4   4   6      152.45      152.34     14.82 o 
  -3   4   6      665.31      649.10     23.22 o 
  -2   4   6      321.22      334.16     15.77 o 
  -1   4   6      729.05      715.44     20.74 o 
   0   4   6      567.81      512.99     16.48 o 
   1   4   6      700.42      661.42     24.77 o 
   2   4   6     1786.54     1714.83     41.53 o 
   3   4   6     2975.93     2848.31     61.88 o 
   4   4   6     1262.00     1288.00     41.11 o 
   5   4   6      141.16      132.32     31.34 o 
   6   4   6       21.69       27.27     18.42 o 
   7   4   6        5.11       21.95     24.03 o 
  -9   5   6       67.04       89.46     44.93 o 
  -8   5   6      238.61      301.65     62.93 o 
  -7   5   6        7.46       43.02     23.12 o 
  -6   5   6      887.41      840.16     39.86 o 
  -5   5   6      109.17       78.93     17.15 o 
  -4   5   6      414.72      375.32     20.33 o 
  -3   5   6       47.28       35.32     10.18 o 
  -2   5   6       93.38       84.79     10.34 o 
  -1   5   6      168.11      141.42     11.55 o 
   0   5   6      687.07      670.66     20.21 o 
   1   5   6       26.67       31.98     13.22 o 
   2   5   6      208.97      204.81     18.06 o 
   3   5   6        2.31       35.60     17.61 o 
   4   5   6     2065.81     2029.10     64.09 o 
   5   5   6      242.72      233.82     22.48 o 
   6   5   6     1283.51     1270.44     90.45 o 
   7   5   6      184.06      279.48     38.33 o 
  -8   6   6       85.34      144.97     34.08 o 
  -7   6   6       36.55       17.14     23.24 o 
  -6   6   6      203.28      240.88     30.21 o 
  -5   6   6       87.12      107.27     17.73 o 
  -4   6   6      488.20      499.34     20.65 o 
  -3   6   6       70.32       74.02     11.36 o 
  -2   6   6     1803.48     1801.14     39.44 o 
  -1   6   6      171.67      167.61     13.06 o 
   0   6   6     1914.94     1952.87     40.03 o 
   1   6   6       53.52       79.30     12.35 o 
   2   6   6     1885.87     1844.73     53.77 o 
   3   6   6      571.10      538.67     28.63 o 
   4   6   6     4102.34     3959.05     91.98 o 
   5   6   6       53.10       53.28     17.25 o 
   6   6   6       96.60      125.02     22.59 o 
   7   6   6       81.48       79.76     29.46 o 
  -8   7   6       51.19       13.26     21.32 o 
  -7   7   6      350.71      373.29     41.75 o 
  -6   7   6      542.06      512.64     43.62 o 
  -5   7   6      338.85      293.54     25.54 o 
  -4   7   6       50.12       34.86     13.24 o 
  -3   7   6       82.99      104.89     12.62 o 
  -2   7   6       16.59       15.99      9.55 o 
  -1   7   6        0.43       -7.11      7.31 o 
   0   7   6      412.12      391.61     18.83 o 
   1   7   6       18.06       18.59     13.77 o 
   2   7   6     1161.46     1188.32     38.39 o 
   3   7   6      783.38      784.84     35.19 o 
   4   7   6       28.76       25.47     15.90 o 
   5   7   6       24.66       29.26     20.28 o 
   6   7   6     1052.24      942.32     47.19 o 
   7   7   6     1254.66     1444.78     89.51 o 
  -8   8   6       24.32       18.54     27.04 o 
  -7   8   6      347.20      423.09     38.40 o 
  -6   8   6       20.65       22.17     18.92 o 
  -5   8   6      143.98      145.84     19.84 o 
  -4   8   6        3.74       -8.41     13.96 o 
  -3   8   6     1659.14     1650.56     40.43 o 
  -2   8   6       35.77       66.01     11.13 o 
  -1   8   6     2489.49     2410.23     54.90 o 
   0   8   6      378.98      378.90     19.47 o 
   1   8   6      767.26      723.54     27.78 o 
   2   8   6        1.89       13.84     14.74 o 
   3   8   6     1882.78     1968.21     57.94 o 
   4   8   6      872.54      819.25     38.13 o 
   5   8   6      469.86      458.32     42.96 o 
   6   8   6       69.62       89.65     22.79 o 
   7   8   6       45.17       35.72     33.67 o 
  -8   9   6       93.52       80.31     29.22 o 
  -7   9   6      838.17      841.74     63.74 o 
  -6   9   6        0.52      -11.23     19.45 o 
  -5   9   6      297.55      274.90     23.22 o 
  -4   9   6      489.20      479.53     28.90 o 
  -3   9   6      510.37      415.57     25.23 o 
  -2   9   6      105.22       97.39     15.78 o 
  -1   9   6       41.75       58.52     12.63 o 
   0   9   6      503.11      548.31     25.18 o 
   1   9   6      234.17      272.55     19.28 o 
   2   9   6      105.20      106.47     16.53 o 
   3   9   6     3128.20     3162.75     82.61 o 
   4   9   6      786.37      704.84     35.96 o 
   5   9   6      459.22      439.55     32.16 o 
   6   9   6      150.86      159.83     32.44 o 
  -7  10   6      108.47      168.41     34.63 o 
  -6  10   6       95.25       75.24     34.26 o 
  -5  10   6       15.06       -7.94     19.44 o 
  -4  10   6      165.34      175.76     47.46 o 
  -3  10   6      320.45      308.15     29.12 o 
  -2  10   6     1608.36     1656.23     42.65 o 
  -1  10   6     1067.60      966.05     32.96 o 
   0  10   6      894.24      848.29     30.53 o 
   1  10   6      207.65      239.27     19.72 o 
   2  10   6     2567.37     2655.91     73.30 o 
   3  10   6       14.92       30.95     24.30 o 
   4  10   6       90.45       90.80     22.45 o 
   5  10   6        0.88        4.93     18.02 o 
   6  10   6       71.23       78.90     45.46 o 
  -7  11   6      144.31      208.73     40.81 o 
  -6  11   6      291.24      292.58     34.35 o 
  -5  11   6      105.83      105.07     24.54 o 
  -4  11   6      305.58      273.29     24.52 o 
  -3  11   6      204.26      232.21     23.29 o 
  -2  11   6      203.65      216.91     23.04 o 
  -1  11   6        8.90       14.75     11.78 o 
   0  11   6      170.73      169.77     17.71 o 
   1  11   6      199.10      198.03     19.08 o 
   2  11   6      941.65      914.00     55.22 o 
   3  11   6       39.68       40.05     18.90 o 
   4  11   6      117.10      170.33     24.56 o 
   5  11   6      246.76      236.35     28.21 o 
   6  11   6      635.19      699.60     58.51 o 
  -7  12   6      238.20      277.93     46.04 o 
  -6  12   6      101.77      124.44     30.98 o 
  -5  12   6      462.83      451.09     48.89 o 
  -4  12   6       57.46       71.20     26.04 o 
  -3  12   6       28.99       74.23     25.24 o 
  -2  12   6      544.93      498.70     30.34 o 
  -1  12   6      124.27      146.64     17.81 o 
   0  12   6      641.82      643.39     30.41 o 
   1  12   6      447.39      492.42     27.47 o 
   2  12   6      498.79      458.17     33.99 o 
   3  12   6      565.62      608.09     38.82 o 
   4  12   6      475.45      540.81     39.23 o 
   5  12   6      489.58      405.93     42.89 o 
  -6  13   6       88.25       91.28     33.05 o 
  -5  13   6        3.39        8.03     23.39 o 
  -4  13   6      118.26      140.62     28.70 o 
  -3  13   6       11.36       15.62     20.83 o 
  -2  13   6        0.22       -7.51     13.63 o 
  -1  13   6      149.27      133.33     19.35 o 
   0  13   6       34.80      109.94     22.25 o 
   1  13   6       34.68       46.74     14.56 o 
   2  13   6       84.62      153.95     25.73 o 
   3  13   6       19.10       11.09     17.58 o 
   4  13   6       59.71       37.44     24.03 o 
   5  13   6      431.89      469.40     49.14 o 
  -6  14   6        0.24       54.25     32.67 o 
  -5  14   6      125.43      197.62     38.61 o 
  -4  14   6        1.84       50.15     28.14 o 
  -3  14   6      503.80      493.04     47.13 o 
  -2  14   6        0.45       -9.82     21.29 o 
  -1  14   6      939.88      925.42     37.45 o 
   0  14   6        2.55       20.89     24.21 o 
   1  14   6      418.11      445.99     30.33 o 
   2  14   6       95.13       97.19     22.79 o 
   3  14   6     1854.52     1933.50     72.42 o 
   4  14   6       18.13      -19.18     23.19 o 
  -5  15   6      218.38      269.36     37.53 o 
  -4  15   6      280.10      257.62     37.62 o 
  -3  15   6      162.90      154.24     34.04 o 
  -2  15   6      173.70      189.33     27.89 o 
  -1  15   6      560.38      518.19     37.84 o 
   0  15   6        0.15        9.73     16.61 o 
   1  15   6      103.08       99.00     23.32 o 
   2  15   6       18.59       10.66     17.88 o 
   3  15   6      106.89      150.49     42.64 o 
   4  15   6      197.97      235.15     44.23 o 
  -4  16   6      359.88      338.42     46.86 o 
  -3  16   6        5.02        7.08     21.55 o 
  -2  16   6      230.60      218.05     35.74 o 
  -1  16   6      263.02      260.53     30.96 o 
   0  16   6     1062.91     1095.83     47.62 o 
   1  16   6        2.38       -9.01     18.67 o 
   2  16   6      298.25      282.61     33.68 o 
   3  16   6       63.76      137.05     37.55 o 
  -3  17   6      106.24      106.45     34.57 o 
  -2  17   6      181.15      195.38     39.31 o 
  -1  17   6      151.79      159.68     30.80 o 
   0  17   6       49.77       30.27     23.15 o 
   1  17   6        1.13      100.23     49.51 o 
   2  17   6      265.45      257.50     42.30 o 
  -1  18   6      457.62      483.10     54.22 o 
  -7   0   7      333.42      351.18     40.89 o 
  -5   0   7        5.80      -22.46     22.35 o 
  -3   0   7      628.73      669.77     37.68 o 
  -1   0   7      134.62      129.78     21.60 o 
   1   0   7     1427.08     1576.17     76.45 o 
   3   0   7      613.15      571.77     52.66 o 
   5   0   7      755.63      725.63     68.59 o 
   7   0   7     1989.58     2169.15    140.10 o 
  -8   1   7        0.57        3.95     17.70 o 
  -7   1   7      238.21      249.02     25.32 o 
  -6   1   7      103.81      129.54     18.09 o 
  -5   1   7      449.76      476.14     28.90 o 
  -4   1   7       96.50      104.73     14.47 o 
  -3   1   7     1550.89     1532.38     40.25 o 
  -2   1   7       28.79       55.07     11.75 o 
  -1   1   7      162.62      150.49     13.61 o 
   0   1   7       51.33       21.39      8.87 o 
   1   1   7      460.31      485.28     30.71 o 
   2   1   7      391.64      450.63     32.68 o 
   3   1   7      107.61      145.83     38.82 o 
   4   1   7       11.87        7.20     15.57 o 
   5   1   7      191.76      179.03     24.65 o 
   6   1   7      115.54      143.74     28.31 o 
   7   1   7        2.34       59.21     66.12 o 
  -8   2   7      275.29      258.72     30.24 o 
  -7   2   7      120.90      111.42     22.45 o 
  -6   2   7       25.55       59.39     16.22 o 
  -5   2   7        2.60       11.42     15.63 o 
  -4   2   7        0.79       -2.69     11.21 o 
  -3   2   7       54.59       63.18     12.42 o 
  -2   2   7      137.47      147.56     13.46 o 
  -1   2   7       39.10       60.75      9.61 o 
   0   2   7      712.61      637.61     32.55 o 
   1   2   7      755.93      674.36     41.00 o 
   2   2   7     1750.85     1771.59     60.97 o 
   3   2   7        2.90        4.74     19.95 o 
   4   2   7     1606.38     1520.53     77.58 o 
   5   2   7       33.76       67.33     46.58 o 
   6   2   7      839.79      881.67     58.40 o 
   7   2   7      394.29      399.91     41.44 o 
  -8   3   7       64.51       78.20     25.12 o 
  -7   3   7      227.35      204.54     27.90 o 
  -6   3   7      236.83      277.36     23.35 o 
  -5   3   7        4.02        6.94     11.41 o 
  -4   3   7       98.04      146.73     17.34 o 
  -3   3   7      162.73      191.89     23.94 o 
  -2   3   7     1540.81     1464.99     37.17 o 
  -1   3   7        2.97       -3.50      6.71 o 
   0   3   7      858.42      909.68     31.08 o 
   1   3   7      159.96      156.55     16.40 o 
   2   3   7      569.93      543.48     32.78 o 
   3   3   7       23.48       53.54     19.05 o 
   4   3   7       18.69       81.87     24.30 o 
   5   3   7        6.66        8.74     19.39 o 
   6   3   7        0.93       65.97     26.60 o 
   7   3   7       78.70      105.20     34.92 o 
  -8   4   7       20.81       19.24     25.54 o 
  -7   4   7       92.14      147.24     23.77 o 
  -6   4   7      461.09      448.56     31.12 o 
  -5   4   7        2.62       29.00     14.76 o 
  -4   4   7       13.69       15.44     11.24 o 
  -3   4   7        3.82       42.82     21.40 o 
  -2   4   7        5.53       16.13     12.19 o 
  -1   4   7       21.75       13.66      7.17 o 
   0   4   7      170.72      183.83     16.14 o 
   1   4   7      213.90      158.62     15.16 o 
   2   4   7      632.84      646.32     37.93 o 
   3   4   7      428.81      475.81     33.84 o 
   4   4   7     1701.07     1718.77     68.29 o 
   5   4   7      210.89      222.87     33.73 o 
   6   4   7      615.83      608.11     50.05 o 
   7   4   7      693.80      781.38     60.92 o 
  -8   5   7        0.66       27.99     37.19 o 
  -7   5   7      385.71      414.98     35.26 o 
  -6   5   7        2.23       17.91     19.37 o 
  -5   5   7      707.53      754.51     37.07 o 
  -4   5   7      157.83      142.29     15.63 o 
  -3   5   7      616.66      631.53     25.28 o 
  -2   5   7       89.11      130.71     16.63 o 
  -1   5   7      267.68      260.88     14.88 o 
   0   5   7      161.25      153.87     16.09 o 
   1   5   7     1084.65     1060.58     36.08 o 
   2   5   7      114.41      155.27     17.62 o 
   3   5   7      693.13      753.52     32.80 o 
   4   5   7       71.59       43.23     19.74 o 
   5   5   7        1.79       39.80     38.05 o 
   6   5   7       19.22       50.75     29.31 o 
  -8   6   7       81.35       84.78     32.57 o 
  -7   6   7      198.22      209.86     33.06 o 
  -6   6   7      106.74      105.02     20.17 o 
  -5   6   7       31.26       29.31     16.50 o 
  -4   6   7       33.47       62.92     14.94 o 
  -3   6   7        9.83       16.18     18.27 o 
  -2   6   7       99.90      106.50     14.79 o 
  -1   6   7      121.04       91.23     12.15 o 
   0   6   7      232.15      208.82     19.68 o 
   1   6   7      100.39      159.73     19.17 o 
   2   6   7        2.96       11.83     12.50 o 
   3   6   7      916.05      900.83     38.80 o 
   4   6   7      196.20      191.87     23.51 o 
   5   6   7      477.68      540.25     45.24 o 
   6   6   7       16.26       25.68     21.86 o 
  -8   7   7       55.72       32.29     27.34 o 
  -7   7   7      143.86      107.47     32.64 o 
  -6   7   7      165.38      191.17     25.59 o 
  -5   7   7      417.12      420.38     28.77 o 
  -4   7   7      479.09      459.50     29.44 o 
  -3   7   7      804.96      838.98     30.44 o 
  -2   7   7      871.03      902.90     31.08 o 
  -1   7   7      510.94      532.59     23.01 o 
   0   7   7       37.52       60.53     13.31 o 
   1   7   7        2.30        0.19     11.74 o 
   2   7   7      551.92      599.64     32.44 o 
   3   7   7      728.33      755.16     36.53 o 
   4   7   7       17.36       20.33     17.61 o 
   5   7   7      458.80      403.70     78.25 o 
   6   7   7        0.44       41.57     42.12 o 
  -7   8   7        2.78       18.17     20.69 o 
  -6   8   7       67.48       98.63     31.60 o 
  -5   8   7        8.06       21.78     15.51 o 
  -4   8   7        6.41        5.13     12.55 o 
  -3   8   7       11.72       41.97     18.01 o 
  -2   8   7       58.07       91.72     14.92 o 
  -1   8   7       46.74       30.18     12.02 o 
   0   8   7      370.70      340.22     23.62 o 
   1   8   7       39.37       37.52     16.90 o 
   2   8   7     1184.40     1206.58     46.94 o 
   3   8   7       19.24       36.40     16.53 o 
   4   8   7      315.58      349.39     29.36 o 
   5   8   7       53.18       98.27     33.80 o 
   6   8   7     1474.24     1426.80     72.37 o 
  -7   9   7       38.84      -37.05     28.86 o 
  -6   9   7      164.44      196.33     29.93 o 
  -5   9   7       50.45       50.54     16.65 o 
  -4   9   7      921.28      932.61     40.59 o 
  -3   9   7       36.32       41.19     14.41 o 
  -2   9   7      820.45      744.99     29.92 o 
  -1   9   7        4.51       33.27     20.50 o 
   0   9   7      396.39      452.71     24.50 o 
   1   9   7       92.94      137.60     20.67 o 
   2   9   7      390.46      400.51     27.28 o 
   3   9   7      138.87      125.70     22.31 o 
   4   9   7       48.41       28.36     19.70 o 
   5   9   7      228.08      238.33     35.56 o 
   6   9   7        4.09       39.43     34.46 o 
  -7  10   7       26.93       20.21     22.45 o 
  -6  10   7       77.87      132.63     32.59 o 
  -5  10   7        0.39        7.69     18.48 o 
  -4  10   7       17.57       89.42     25.62 o 
  -3  10   7      162.07      166.63     20.20 o 
  -2  10   7       15.00       25.06     12.25 o 
  -1  10   7      185.00      233.88     28.87 o 
   0  10   7      183.30      195.31     20.43 o 
   1  10   7      308.09      303.18     25.74 o 
   2  10   7      317.05      362.22     34.42 o 
   3  10   7      348.77      347.28     30.63 o 
   4  10   7       27.78       82.54     25.16 o 
   5  10   7      485.85      498.70     47.66 o 
  -6  11   7        2.85       75.31     88.13 o 
  -5  11   7      186.01      169.01     34.50 o 
  -4  11   7       35.64       22.78     16.29 o 
  -3  11   7      634.31      618.18     34.72 o 
  -2  11   7       94.15      107.34     22.60 o 
  -1  11   7      624.50      596.29     30.95 o 
   0  11   7        3.81       35.93     15.99 o 
   1  11   7      174.32      181.45     24.80 o 
   2  11   7      113.44      131.82     24.55 o 
   3  11   7        5.53       20.17     18.48 o 
   4  11   7       38.00       15.67     21.61 o 
   5  11   7        9.78       13.03     22.02 o 
  -6  12   7       22.98       59.40     68.77 o 
  -5  12   7      198.98      159.33     35.20 o 
  -4  12   7      112.96      158.03     31.78 o 
  -3  12   7        2.02       22.31     27.78 o 
  -2  12   7        0.05       58.75     27.43 o 
  -1  12   7       54.29       49.73     20.97 o 
   0  12   7       47.85       63.30     17.07 o 
   1  12   7      396.09      472.45     32.67 o 
   2  12   7      345.29      330.07     33.00 o 
   3  12   7      103.37      192.67     36.78 o 
   4  12   7      146.93      177.93     31.12 o 
  -6  13   7       25.83      123.55     44.25 o 
  -5  13   7      279.83      274.64     41.90 o 
  -4  13   7      567.89      527.15     40.80 o 
  -3  13   7      108.18      149.69     25.05 o 
  -2  13   7      291.56      255.48     27.28 o 
  -1  13   7      551.22      537.85     38.20 o 
   0  13   7      427.53      455.36     34.53 o 
   1  13   7       14.98       35.33     16.60 o 
   2  13   7      507.79      519.38     43.19 o 
   3  13   7      449.15      414.99     39.30 o 
   4  13   7       89.63      116.41     34.90 o 
  -5  14   7      110.60       44.13     30.79 o 
  -4  14   7        0.99       12.77     22.20 o 
  -3  14   7        2.35       19.60     25.04 o 
  -2  14   7        0.96       51.47     37.95 o 
  -1  14   7       40.16       33.21     19.91 o 
   0  14   7       45.10       62.93     24.36 o 
   1  14   7       62.63       45.61     20.74 o 
   2  14   7      246.31      219.70     32.40 o 
   3  14   7        8.66       13.50     19.86 o 
  -4  15   7      444.90      391.58     45.05 o 
  -3  15   7      140.44      135.12     35.09 o 
  -2  15   7      243.87      255.87     31.13 o 
  -1  15   7      206.64      173.88     29.35 o 
   0  15   7       77.33      107.95     25.91 o 
   1  15   7       97.80      129.73     30.59 o 
   2  15   7      315.44      292.18     36.89 o 
  -3  16   7        0.96       -5.12     29.07 o 
  -2  16   7       49.31       86.38     34.84 o 
  -1  16   7      497.69      468.95     44.22 o 
   0  16   7      390.02      316.04     42.81 o 
   1  16   7       87.81      127.21     30.51 o 
  -8   0   8       42.67       40.25     60.27 o 
  -6   0   8      568.52      566.29     49.57 o 
  -4   0   8     1463.15     1616.99     80.18 o 
  -2   0   8      208.13      249.17     37.77 o 
   0   0   8      410.80      529.02     50.24 o 
   2   0   8      113.91       81.82     23.88 o 
   4   0   8      194.58      141.04     44.80 o 
   6   0   8      242.10      351.50     56.16 o 
  -8   1   8      124.23       89.20     39.52 o 
  -7   1   8        0.18       49.24     22.61 o 
  -6   1   8       17.35       17.49     16.05 o 
  -5   1   8        0.61       18.43     17.12 o 
  -4   1   8     1104.92      935.28     41.79 o 
  -3   1   8     1481.24     1321.44     39.73 o 
  -2   1   8     1130.96     1043.22     35.73 o 
  -1   1   8      181.03      182.26     28.16 o 
   0   1   8      187.42      200.47     23.99 o 
   1   1   8      519.74      522.06     36.76 o 
   2   1   8      528.88      492.93     53.29 o 
   3   1   8      230.58      250.27     30.40 o 
   4   1   8      489.25      521.13     43.74 o 
   5   1   8       50.34       77.05     26.01 o 
   6   1   8      549.50      563.45     53.89 o 
  -8   2   8        5.34      -16.55     21.59 o 
  -7   2   8      599.58      553.60     39.51 o 
  -6   2   8       68.77       62.72     17.87 o 
  -5   2   8      668.18      720.20     34.87 o 
  -4   2   8       94.93      130.52     15.89 o 
  -3   2   8     1575.84     1588.74     50.36 o 
  -2   2   8      681.43      669.30     32.86 o 
  -1   2   8      132.64      158.16     13.54 o 
   0   2   8      123.44      147.54     19.25 o 
   1   2   8       12.74       14.71     15.79 o 
   2   2   8       21.58       27.70     22.05 o 
   3   2   8       77.79       94.02     25.85 o 
   4   2   8       15.48       -6.86     17.81 o 
   5   2   8        1.45       11.84     25.18 o 
   6   2   8       29.33       60.36     35.95 o 
  -8   3   8        4.56       55.61     26.50 o 
  -7   3   8        0.28       20.67     19.50 o 
  -6   3   8        0.01       -0.49     15.90 o 
  -5   3   8       16.63       39.22     16.04 o 
  -4   3   8      179.87      219.99     26.44 o 
  -3   3   8      614.95      605.22     26.77 o 
  -2   3   8       10.41       11.09     10.64 o 
  -1   3   8     1015.33      980.80     35.51 o 
   0   3   8       99.84       90.92     15.03 o 
   1   3   8      800.83      872.51     43.81 o 
   2   3   8       31.20       97.12     23.50 o 
   3   3   8      554.81      531.78     41.37 o 
   4   3   8      238.78      202.79     32.52 o 
   5   3   8      385.09      448.90     41.82 o 
   6   3   8        0.67      -21.91     27.03 o 
  -8   4   8      101.91      128.74     33.42 o 
  -7   4   8      416.33      339.16     35.52 o 
  -6   4   8       91.97       69.46     31.54 o 
  -5   4   8      751.93      764.76     35.72 o 
  -4   4   8      220.37      235.25     23.93 o 
  -3   4   8      535.02      511.08     24.82 o 
  -2   4   8      224.82      259.39     20.44 o 
  -1   4   8      293.13      267.80     21.70 o 
   0   4   8      301.87      264.45     22.76 o 
   1   4   8       58.70       75.68     22.71 o 
   2   4   8        4.97       -2.68     14.09 o 
   3   4   8       22.41       -6.75     18.77 o 
   4   4   8      212.83      254.70     34.87 o 
   5   4   8       77.92       98.53     48.63 o 
   6   4   8       48.40       96.40     30.55 o 
  -7   5   8       47.90       13.90     19.01 o 
  -6   5   8       50.29       42.11     19.57 o 
  -5   5   8      102.94      126.40     21.35 o 
  -4   5   8       91.66       85.66     16.19 o 
  -3   5   8       19.41       56.38     17.55 o 
  -2   5   8      459.55      428.98     21.55 o 
  -1   5   8        0.81       21.93     14.35 o 
   0   5   8      301.20      338.24     25.48 o 
   1   5   8        0.83       11.87     12.75 o 
   2   5   8      656.37      638.27     39.98 o 
   3   5   8      285.31      297.85     36.36 o 
   4   5   8      336.50      405.62     39.43 o 
   5   5   8        7.74       12.97     28.89 o 
   6   5   8      429.22      376.85     49.24 o 
  -7   6   8        1.20        3.18     20.32 o 
  -6   6   8      633.10      610.87     38.80 o 
  -5   6   8      124.38      162.90     34.19 o 
  -4   6   8      424.22      422.66     26.18 o 
  -3   6   8      314.57      320.06     23.03 o 
  -2   6   8      179.34      188.62     17.30 o 
  -1   6   8       42.62       44.30     19.93 o 
   0   6   8      508.63      521.01     28.44 o 
   1   6   8      111.04       93.79     16.42 o 
   2   6   8       15.52       21.56     17.77 o 
   3   6   8      242.37      235.51     29.12 o 
   4   6   8       11.32       10.77     22.72 o 
   5   6   8      147.69      172.33     28.78 o 
  -7   7   8        4.24       34.02     37.78 o 
  -6   7   8        0.04       17.42     20.45 o 
  -5   7   8       77.80       90.17     22.39 o 
  -4   7   8       30.35       65.47     25.07 o 
  -3   7   8      126.25      123.42     17.48 o 
  -2   7   8      364.38      332.23     21.25 o 
  -1   7   8     1041.03     1016.11     46.08 o 
   0   7   8      223.37      198.16     21.06 o 
   1   7   8      315.28      303.29     31.81 o 
   2   7   8      546.75      586.40     40.92 o 
   3   7   8      274.41      312.10     47.53 o 
   4   7   8      640.30      765.21     65.71 o 
   5   7   8      357.20      337.21     45.41 o 
  -7   8   8      175.81      168.25     33.83 o 
  -6   8   8       94.79       72.05     30.04 o 
  -5   8   8      383.55      360.37     32.56 o 
  -4   8   8        0.39      -18.32     16.20 o 
  -3   8   8      846.70      857.32     34.71 o 
  -2   8   8      211.14      194.89     18.83 o 
  -1   8   8      165.26      183.24     22.62 o 
   0   8   8      171.90      167.57     21.97 o 
   1   8   8      229.43      284.91     25.00 o 
   2   8   8      232.17      238.85     27.20 o 
   3   8   8      141.33      172.02     28.16 o 
   4   8   8       80.29       40.73     23.96 o 
   5   8   8        3.13       86.46     41.55 o 
  -6   9   8        1.03       -7.98     24.58 o 
  -5   9   8        3.40        0.18     16.59 o 
  -4   9   8        8.60       14.82     17.42 o 
  -3   9   8      246.17      266.44     32.54 o 
  -2   9   8      167.40      155.44     19.66 o 
  -1   9   8      770.28      736.04     37.47 o 
   0   9   8       51.02       98.40     32.48 o 
   1   9   8      785.73      833.14     39.71 o 
   2   9   8      169.87      174.15     25.36 o 
   3   9   8      446.40      458.76     36.14 o 
   4   9   8       36.23       23.37     21.00 o 
   5   9   8      181.43      192.44     35.72 o 
  -6  10   8      113.60      137.38     70.36 o 
  -5  10   8        6.56       -3.02     15.52 o 
  -4  10   8      524.39      520.61     33.61 o 
  -3  10   8      282.67      251.87     27.63 o 
  -2  10   8      282.69      281.57     26.66 o 
  -1  10   8      406.27      445.18     30.72 o 
   0  10   8       32.61        5.08     13.70 o 
   1  10   8       63.57      116.26     24.31 o 
   2  10   8        5.42        6.76     16.90 o 
   3  10   8        6.94       38.47     26.66 o 
   4  10   8       16.19       39.71     26.22 o 
  -6  11   8       11.22       11.40     26.48 o 
  -5  11   8        2.05      112.17     51.25 o 
  -4  11   8        1.06       28.92     23.71 o 
  -3  11   8       45.71       61.48     18.77 o 
  -2  11   8      426.10      425.04     33.55 o 
  -1  11   8        8.67       23.84     20.49 o 
   0  11   8      569.55      525.09     37.23 o 
   1  11   8        9.61       16.96     17.39 o 
   2  11   8      678.64      661.85     41.43 o 
   3  11   8      147.13      193.85     26.57 o 
   4  11   8      397.17      412.70     62.69 o 
  -5  12   8      223.69      247.04     35.52 o 
  -4  12   8      174.33      214.20     36.46 o 
  -3  12   8       20.43       29.31     19.68 o 
  -2  12   8      297.87      237.11     27.19 o 
  -1  12   8       24.96       59.56     29.27 o 
   0  12   8      155.22      176.90     26.12 o 
   1  12   8       28.00       66.38     24.21 o 
   2  12   8        7.40       -0.29     15.53 o 
   3  12   8        0.13       21.39     22.74 o 
  -4  13   8       35.46       79.35     42.55 o 
  -3  13   8       15.11       -7.32     19.74 o 
  -2  13   8      127.04      143.54     24.94 o 
  -1  13   8      100.80      140.72     27.63 o 
   0  13   8        4.51      -22.90     20.63 o 
   1  13   8      108.38      100.39     27.70 o 
   2  13   8      172.37      187.86     35.66 o 
  -3  14   8        2.29      145.79     52.17 o 
  -2  14   8       16.55       38.99     32.35 o 
  -1  14   8      180.62      262.68     53.44 o 
   0  14   8      134.22       86.08     27.51 o 
   1  14   8       56.99       69.59     26.88 o 
   2  14   8        3.35       78.25     49.85 o 
  -2  15   8       18.84       38.76     35.07 o 
  -1  15   8      251.36      322.85     43.13 o 
   0  15   8       26.71       66.15     51.97 o 
  -7   0   9       81.82       94.05     62.72 o 
  -5   0   9        1.05       52.09     26.50 o 
  -3   0   9     3980.26     3591.85    112.95 o 
  -1   0   9      499.17      699.43     64.58 o 
   1   0   9     2180.79     2212.55    116.20 o 
   3   0   9      346.78      415.57     51.37 o 
   5   0   9       26.94       11.57     28.87 o 
  -7   1   9       69.61      138.36     30.04 o 
  -6   1   9       98.64      133.14     26.78 o 
  -5   1   9      349.78      344.57     34.39 o 
  -4   1   9       19.17       26.99     21.88 o 
  -3   1   9        2.65       14.61     14.40 o 
  -2   1   9       18.69       12.80     10.96 o 
  -1   1   9      112.64      154.96     29.31 o 
   0   1   9       55.59       73.00     24.15 o 
   1   1   9      921.16      895.34     46.90 o 
   2   1   9      148.02      143.84     25.41 o 
   3   1   9      343.64      341.81     39.32 o 
   4   1   9      260.95      309.04     36.71 o 
   5   1   9       22.47       34.53     24.02 o 
  -7   2   9       21.10       42.96     42.08 o 
  -6   2   9       21.41       23.39     21.34 o 
  -5   2   9       11.61       10.41     14.41 o 
  -4   2   9      480.96      465.70     28.28 o 
  -3   2   9      958.64      864.23     35.00 o 
  -2   2   9      189.99      213.36     22.19 o 
  -1   2   9      259.68      245.99     25.63 o 
   0   2   9      863.77      871.26     43.64 o 
   1   2   9      168.61      162.52     26.52 o 
   2   2   9      538.60      590.91     40.30 o 
   3   2   9        0.72       33.14     39.84 o 
   4   2   9      487.77      499.58     60.25 o 
   5   2   9      106.71      123.41     32.41 o 
  -7   3   9        2.27       11.86     21.60 o 
  -6   3   9      181.27      253.57     32.05 o 
  -5   3   9        8.92       23.07     18.04 o 
  -4   3   9       82.37       65.11     25.84 o 
  -3   3   9       19.95       48.82     17.15 o 
  -2   3   9      340.70      378.09     26.49 o 
  -1   3   9       25.51        3.10     20.12 o 
   0   3   9       10.25       33.82     21.86 o 
   1   3   9        6.30      -13.32     20.08 o 
   2   3   9       72.22      106.90     32.55 o 
   3   3   9       32.43       18.17     21.00 o 
   4   3   9       59.28       76.76     31.79 o 
   5   3   9      202.34      224.28     34.82 o 
  -7   4   9       29.99       25.28     22.51 o 
  -6   4   9       11.30       21.04     19.74 o 
  -5   4   9       15.01       37.15     20.57 o 
  -4   4   9       82.11      156.44     30.53 o 
  -3   4   9      101.12      103.10     16.89 o 
  -2   4   9      254.08      226.74     23.11 o 
  -1   4   9      269.40      307.39     40.28 o 
   0   4   9      363.84      353.07     31.87 o 
   1   4   9      369.93      348.23     33.79 o 
   2   4   9      793.08      716.22     53.24 o 
   3   4   9      392.10      425.54     44.18 o 
   4   4   9       95.46      176.75     51.37 o 
   5   4   9        3.26       39.82     48.98 o 
  -7   5   9      203.40      294.06     40.79 o 
  -6   5   9       27.71       20.09     21.41 o 
  -5   5   9      122.31      128.34     24.70 o 
  -4   5   9        9.42       27.70     25.77 o 
  -3   5   9      124.85      173.91     20.56 o 
  -2   5   9       76.16       78.95     24.81 o 
  -1   5   9      159.17      151.68     20.41 o 
   0   5   9        0.01      -12.49     21.80 o 
   1   5   9       94.40      140.86     26.75 o 
   2   5   9       59.56       64.31     26.53 o 
   3   5   9      634.99      650.38     52.00 o 
   4   5   9       91.60      144.19     33.56 o 
  -6   6   9       12.30        8.28     18.31 o 
  -5   6   9       89.65      122.25     26.36 o 
  -4   6   9       26.11       55.07     20.54 o 
  -3   6   9      357.55      384.89     25.29 o 
  -2   6   9      118.38      114.99     20.82 o 
  -1   6   9      666.38      666.82     33.57 o 
   0   6   9      110.21      145.41     21.38 o 
   1   6   9      525.04      535.52     50.17 o 
   2   6   9      119.57      145.09     33.97 o 
   3   6   9     1481.80     1452.46     72.35 o 
   4   6   9       15.13        0.39     21.02 o 
  -6   7   9      152.08      198.11     31.13 o 
  -5   7   9        0.71       51.48     23.13 o 
  -4   7   9       72.54      107.76     23.81 o 
  -3   7   9        2.90       27.20     18.24 o 
  -2   7   9        6.36        8.57     15.03 o 
  -1   7   9      118.73      167.05     36.56 o 
   0   7   9       12.07       -2.55     12.67 o 
   1   7   9      234.98      189.65     31.41 o 
   2   7   9      613.50      698.36     54.62 o 
   3   7   9       14.35       37.71     28.50 o 
   4   7   9        1.45        9.30     26.59 o 
  -6   8   9        0.85       27.96     39.48 o 
  -5   8   9        2.83       12.69     25.40 o 
  -4   8   9      311.78      276.26     30.84 o 
  -3   8   9        2.88       28.66     18.15 o 
  -2   8   9      695.89      685.49     36.45 o 
  -1   8   9      162.44      144.68     25.14 o 
   0   8   9      231.90      265.91     30.32 o 
   1   8   9       38.64       20.55     22.61 o 
   2   8   9      507.41      554.31     49.70 o 
   3   8   9      617.57      573.83     74.83 o 
   4   8   9       98.23      132.62     33.90 o 
  -5   9   9      158.25      157.12     29.29 o 
  -4   9   9      209.95      174.83     28.23 o 
  -3   9   9       55.33       76.15     20.80 o 
  -2   9   9        9.02       24.50     17.31 o 
  -1   9   9       78.93       82.84     27.20 o 
   0   9   9       32.99       18.41     18.50 o 
   1   9   9        6.39       11.72     15.98 o 
   2   9   9      813.55      777.76     50.59 o 
   3   9   9      276.33      319.45     55.56 o 
  -5  10   9        6.54       17.22     30.22 o 
  -4  10   9       44.58      106.67     42.75 o 
  -3  10   9      344.26      389.11     40.95 o 
  -2  10   9      246.49      177.72     31.05 o 
  -1  10   9      309.82      298.34     31.38 o 
   0  10   9       72.62      108.46     29.42 o 
   1  10   9      971.14      911.32     49.44 o 
   2  10   9        7.64       -4.53     21.98 o 
   3  10   9        3.48       33.49     37.31 o 
  -4  11   9       46.10       67.36     36.59 o 
  -3  11   9      101.33      136.09     29.25 o 
  -2  11   9        2.38       10.17     21.66 o 
  -1  11   9       68.07       47.93     21.63 o 
   0  11   9       22.34       37.02     27.35 o 
   1  11   9      264.48      252.57     32.73 o 
   2  11   9        1.13       -0.78     31.97 o 
  -3  12   9      119.14      177.39     35.80 o 
  -2  12   9       53.78       47.78     28.53 o 
  -1  12   9      228.59      245.48     38.47 o 
   0  12   9      108.38      128.94     28.55 o 
   1  12   9      190.30      222.39     33.89 o 
  -2  13   9       54.15       77.16     37.19 o 
  -1  13   9       55.63       68.66     29.31 o 
   0  13   9        8.65       54.38     41.51 o 
  -6   0  10        1.86       35.97     30.58 o 
  -4   0  10        9.88       52.27     26.75 o 
  -2   0  10        5.71      -16.98     46.45 o 
   0   0  10      326.45      395.30     72.52 o 
   2   0  10      250.99      257.55     55.96 o 
   4   0  10      132.23      232.78     50.61 o 
  -6   1  10       23.32       24.00     29.73 o 
  -5   1  10        0.53        2.39     13.53 o 
  -4   1  10      241.87      249.82     26.61 o 
  -3   1  10        3.96       51.29     25.54 o 
  -2   1  10       88.50       96.39     28.76 o 
  -1   1  10       73.57      130.09     40.71 o 
   0   1  10      265.47      310.01     44.50 o 
   1   1  10      101.26      143.92     29.42 o 
   2   1  10       81.36      171.77     35.10 o 
   3   1  10        7.71       27.30     30.65 o 
   4   1  10       60.38      123.40     71.97 o 
  -6   2  10        2.43       25.45     23.55 o 
  -5   2  10       76.34      120.51     22.93 o 
  -4   2  10       53.64       55.45     20.98 o 
  -3   2  10        6.41        5.22     15.69 o 
  -2   2  10       13.20        7.93     20.47 o 
  -1   2  10       26.44       89.28     29.00 o 
   0   2  10       97.47      113.50     27.98 o 
   1   2  10      361.93      393.56     72.47 o 
   2   2  10       10.67       19.32     25.60 o 
   3   2  10      624.16      719.75     57.07 o 
  -6   3  10        5.64       21.99     27.78 o 
  -5   3  10        4.07       46.42     27.91 o 
  -4   3  10       53.87       51.39     18.81 o 
  -3   3  10      402.60      418.17     33.50 o 
  -2   3  10        2.18       -3.19     19.93 o 
  -1   3  10      367.74      416.61     50.99 o 
   0   3  10       60.09       69.97     33.44 o 
   1   3  10      295.56      329.28     40.11 o 
   2   3  10        5.14       16.97     22.57 o 
   3   3  10       26.73       33.83     26.27 o 
  -6   4  10       33.57       18.92     23.94 o 
  -5   4  10        0.52       14.50     18.37 o 
  -4   4  10       20.84       27.77     17.44 o 
  -3   4  10       15.02       83.52     31.16 o 
  -2   4  10       12.57       -4.50     21.52 o 
  -1   4  10       16.64       -5.52     19.30 o 
   0   4  10       54.76       77.68     26.16 o 
   1   4  10      174.65      208.46     52.26 o 
   2   4  10      179.88      207.75     37.38 o 
   3   4  10      463.93      420.84     44.94 o 
  -5   5  10       11.66       53.22     25.32 o 
  -4   5  10      141.47      146.81     25.88 o 
  -3   5  10       11.07       -6.46     17.62 o 
  -2   5  10      172.77      143.95     28.38 o 
  -1   5  10       20.98       40.92     25.53 o 
   0   5  10      432.22      403.17     45.23 o 
   1   5  10       43.93       85.42     29.94 o 
   2   5  10      177.68      154.33     30.07 o 
   3   5  10        4.34       38.80     30.49 o 
  -5   6  10       13.35       35.21     23.51 o 
  -4   6  10       18.22       30.00     24.86 o 
  -3   6  10       79.23       96.48     22.90 o 
  -2   6  10        0.76      -21.14     17.54 o 
  -1   6  10       42.90       54.58     36.05 o 
   0   6  10        2.59       55.95     25.81 o 
   1   6  10        7.40       76.03     31.55 o 
   2   6  10      405.68      372.81     43.92 o 
   3   6  10       92.66      122.68     50.58 o 
  -5   7  10       29.94       28.66     22.44 o 
  -4   7  10      134.85      155.72     33.83 o 
  -3   7  10      232.57      234.37     35.51 o 
  -2   7  10       90.82      103.28     23.15 o 
  -1   7  10       40.42      110.45     27.55 o 
   0   7  10       14.53       72.16     31.71 o 
   1   7  10      378.00      455.16     41.31 o 
   2   7  10      329.89      301.43     41.43 o 
  -4   8  10        0.01        8.05     25.30 o 
  -3   8  10        5.71       -9.19     21.76 o 
  -2   8  10        6.46        9.57     17.38 o 
  -1   8  10        3.99       14.86     20.60 o 
   0   8  10        0.33      -15.69     28.31 o 
   1   8  10      314.13      341.17     53.76 o 
   2   8  10        1.87       27.43     28.18 o 
  -4   9  10        0.37        1.65     30.74 o 
  -3   9  10      132.43      154.78     53.85 o 
  -2   9  10        6.48        1.05     19.26 o 
  -1   9  10       93.91      149.48     25.05 o 
   0   9  10       84.82      102.54     33.16 o 
   1   9  10      115.18      150.96     33.13 o 
  -3  10  10        4.43       20.76     41.05 o 
  -2  10  10        0.60       62.08     28.49 o 
  -1  10  10       12.99        7.71     18.63 o 
   0  10  10       68.60       81.85     36.89 o 
  -3   0  11       11.71       24.28     32.13 o 
  -1   0  11      350.65      294.14     62.37 o 
   1   0  11        2.27      -32.75     32.96 o 
  -4   1  11      195.72      136.53     33.38 o 
  -3   1  11      114.34      139.36     32.64 o 
  -2   1  11        0.50        1.75     20.70 o 
  -1   1  11        1.23       26.84     36.84 o 
   0   1  11       87.13       47.70     30.25 o 
   1   1  11      138.36      135.07     30.33 o 
  -4   2  11      157.36      194.25     39.23 o 
  -3   2  11       74.26       47.59     26.33 o 
  -2   2  11       29.66       34.76     27.87 o 
  -1   2  11       48.59       44.04     21.87 o 
   0   2  11       49.40       85.38     29.98 o 
   1   2  11        0.85       37.75     29.69 o 
  -4   3  11      131.11      190.94     38.84 o 
  -3   3  11       19.85       25.85     25.55 o 
  -2   3  11       50.27       79.98     36.50 o 
  -1   3  11       10.55       55.94     51.33 o 
   0   3  11      113.87      155.68     35.59 o 
   1   3  11       24.16       36.11     26.91 o 
  -4   4  11       92.37      156.56     39.43 o 
  -3   4  11       15.30       43.09     25.98 o 
  -2   4  11       81.13       36.74     27.28 o 
  -1   4  11       90.45       93.70     39.89 o 
   0   4  11       17.69       20.61     21.05 o 
   1   4  11       40.00       31.93     25.53 o 
  -3   5  11       36.64      109.73     40.63 o 
  -2   5  11        0.40        0.46     24.59 o 
  -1   5  11       30.99       65.35     28.99 o 
   0   5  11        1.98        6.32     23.02 o 
  -2   6  11       13.24      -15.86     25.96 o 
  -1   6  11      202.37      187.31     39.92 o 
   0   6  11      115.16      135.52     69.48 o 
                                                 
